# Supplementary material for: Interaction of immune cells with renal cancer development: Mendelian randomization (MR) study
Source: BMC Cancer. 2024 Apr 9;24:439. doi: 10.1186/s12885-024-12196-8 (PMC11005164; doi:10.1186/s12885-024-12196-8)
Supplement: Supplementary file 2 — Supplementary Material 2. [file 12885_2024_12196_MOESM2_ESM.xlsx]

## Sheet: Sheet1
Supplementary Table 1.Specific information on candidate SNPs for immunophenotyping
pval.exposure	chr.exposure	pos.exposure	samplesize.exposure	beta.exposure	se.exposure	id.exposure	SNP	effect_allele.exposure	other_allele.exposure	eaf.exposure	exposure	maf	R2	F.value
2.38298e-08	5	144608340	3658	0.1542	0.02757	ebi-a-GCST90001391	rs17405603	T	A	0.284	IgD+ B cell %B cell	0.284	0.00967008	35.699
1.567e-08	2	105587803	3656	-0.3568	0.06296	ebi-a-GCST90001392	rs140380950	C	T	0.0368	IgD+ CD38+ B cell Absolute Count	0.0368	0.00902493	33.2774
6.158e-09	5	158276610	3656	-0.2576	0.04422	ebi-a-GCST90001392	rs80330977	A	G	0.0814	IgD+ CD38+ B cell Absolute Count	0.0814	0.00992368	36.6246
3.91201e-08	6	161871755	3657	0.1793	0.03256	ebi-a-GCST90001395	rs113398446	C	A	0.1687	IgD+ CD38- B cell %B cell	0.1687	0.00901703	33.2571
4.101e-09	14	96205838	3657	0.3388	0.05748	ebi-a-GCST90001395	rs77762131	C	G	0.045	IgD+ CD38- B cell %B cell	0.045	0.00986581	36.4188
2.85299e-08	14	96205838	3656	0.3229	0.05806	ebi-a-GCST90001396	rs77762131	C	G	0.045	IgD+ CD38- B cell Absolute Count	0.045	0.00896153	33.0415
7.31493e-10	13	50212885	3657	0.5551	0.08989	ebi-a-GCST90001397	rs73192651	T	C	0.02	Unswitched memory B cell %B cell	0.02	0.0120789	44.6883
2.09402e-08	13	50212885	3656	0.4968	0.08845	ebi-a-GCST90001398	rs73192651	T	C	0.02	Unswitched memory B cell Absolute Count	0.02	0.00967496	35.6977
8.62303e-09	13	108993494	3656	0.1523	0.02639	ebi-a-GCST90001398	rs12874404	G	A	0.3256	Unswitched memory B cell Absolute Count	0.3256	0.0101867	37.6051
5.92243e-11	3	32533246	3657	-0.3526	0.05371	ebi-a-GCST90001399	rs35574803	C	T	0.0562	IgD- CD27- B cell %B cell	0.0562	0.013189	48.85
2.12501e-09	12	6553016	3657	0.1466	0.02442	ebi-a-GCST90001399	rs2250246	G	A	0.5339	IgD- CD27- B cell %B cell	0.4661	0.0106964	39.518
7.1978e-50	20	44747947	3657	0.3898	0.02585	ebi-a-GCST90001399	rs4810485	G	T	0.6314	IgD- CD27- B cell %B cell	0.3686	0.0707251	278.174
5.11705e-09	17	38038390	3657	-0.1669	0.0285	ebi-a-GCST90001400	rs12939566	T	A	0.4148	IgD+ B cell Absolute Count	0.4148	0.0135234	50.1056
3.12903e-08	12	6553016	3656	0.1359	0.02451	ebi-a-GCST90001401	rs2250246	G	A	0.5341	IgD- CD27- B cell Absolute Count	0.4659	0.00919145	33.8971
1.6421e-27	20	44749251	3656	0.2841	0.02593	ebi-a-GCST90001401	rs4239702	C	T	0.6002	IgD- CD27- B cell Absolute Count	0.3998	0.0387357	147.244
3.708e-08	8	16074805	3658	0.3534	0.06406	ebi-a-GCST90001404	rs138542577	C	G	0.0376	Plasma Blast-Plasma Cell %B cell	0.0376	0.00903871	33.3469
5.44703e-09	2	73868977	3657	0.3572	0.06109	ebi-a-GCST90001406	rs72635970	G	T	0.0444	Memory B cell %B cell	0.0444	0.0108271	40.0062
2.26199e-08	14	65713895	3657	0.2839	0.05066	ebi-a-GCST90001406	rs116844769	A	G	0.0662	Memory B cell %B cell	0.0662	0.00996489	36.7883
9.13903e-11	13	108993494	3656	0.173	0.02661	ebi-a-GCST90001407	rs12874404	G	A	0.3256	Memory B cell Absolute Count	0.3256	0.0131439	48.6675
3.01301e-08	2	73868977	3657	-0.3399	0.06121	ebi-a-GCST90001408	rs72635970	G	T	0.0444	Naive-mature B cell %B cell	0.0444	0.00980373	36.1874
2.34698e-08	17	38038390	3656	-0.1605	0.02868	ebi-a-GCST90001409	rs12939566	T	A	0.4148	Naive-mature B cell Absolute Count	0.4148	0.0125061	46.2762
1.494e-08	1	213100225	3657	-0.1407	0.02479	ebi-a-GCST90001410	rs2792563	A	G	0.567	IgD- CD38+ B cell %B cell	0.433	0.00972051	35.8772
5.61824e-14	13	108993494	3656	0.1963	0.02601	ebi-a-GCST90001412	rs12874404	G	A	0.3256	IgD+ CD24+ B cell Absolute Count	0.3256	0.0169228	62.9004
3.86002e-08	1	8009985	3657	0.483	0.08768	ebi-a-GCST90001415	rs75766272	T	C	0.0201	IgD+ CD24- B cell %B cell	0.0201	0.00918972	33.8999
2.61403e-08	17	38038390	3656	-0.1593	0.02856	ebi-a-GCST90001416	rs12939566	T	A	0.4148	IgD+ CD24- B cell Absolute Count	0.4148	0.0123198	45.5782
2.04899e-08	1	8009985	3657	-0.4865	0.08656	ebi-a-GCST90001417	rs75766272	T	C	0.0201	CD24+ CD27+ B cell %B cell	0.0201	0.00932338	34.3977
1.71002e-08	2	73679013	3657	0.3527	0.0624	ebi-a-GCST90001417	rs45608038	G	A	0.0421	CD24+ CD27+ B cell %B cell	0.0421	0.0100333	37.0433
3.02803e-08	13	50147180	3657	0.4892	0.08811	ebi-a-GCST90001417	rs76477280	G	A	0.0206	CD24+ CD27+ B cell %B cell	0.0206	0.00965673	35.6395
2.04202e-10	13	108993494	3656	0.1691	0.02653	ebi-a-GCST90001418	rs12874404	G	A	0.3256	CD24+ CD27+ B cell Absolute Count	0.3256	0.012558	46.4704
3.43084e-13	13	108993494	3657	0.1898	0.02599	ebi-a-GCST90001424	rs12874404	G	A	0.3257	IgD+ B cell %Lymphocyte	0.3257	0.0158232	58.7635
5.52497e-10	17	2731370	3657	-0.1468	0.0236	ebi-a-GCST90001424	rs11657531	T	C	0.4882	IgD+ B cell %Lymphocyte	0.4882	0.0107691	39.7896
4.86004e-08	2	136926146	3656	0.1644	0.03007	ebi-a-GCST90001426	rs11687597	G	A	0.2069	IgD- CD38dim B cell %lymphocyte	0.2069	0.00886997	32.7009
8.25296e-09	8	144984956	3656	-0.1408	0.02438	ebi-a-GCST90001426	rs7840395	G	A	0.5715	IgD- CD38dim B cell %lymphocyte	0.4285	0.00970962	35.8268
2.067e-08	2	105587803	3656	-0.3597	0.06402	ebi-a-GCST90001429	rs140380950	C	T	0.0368	IgD+ CD38+ B cell %lymphocyte	0.0368	0.00917223	33.8256
1.385e-10	13	108993494	3656	0.1714	0.02663	ebi-a-GCST90001431	rs12874404	G	A	0.3256	IgD+ CD38- B cell %lymphocyte	0.3256	0.0129019	47.7597
1.24701e-09	14	96205838	3656	0.3532	0.058	ebi-a-GCST90001431	rs77762131	C	G	0.045	IgD+ CD38- B cell %lymphocyte	0.045	0.0107223	39.6039
6.53597e-10	13	50212885	3656	0.5455	0.08807	ebi-a-GCST90001432	rs73192651	T	C	0.02	Unswitched memory B cell %lymphocyte	0.02	0.0116648	43.1261
4.02346e-12	13	108993494	3656	0.1827	0.02625	ebi-a-GCST90001432	rs12874404	G	A	0.3256	Unswitched memory B cell %lymphocyte	0.3256	0.0146592	54.3615
8.74903e-09	14	96205838	3656	0.3287	0.05701	ebi-a-GCST90001432	rs77762131	C	G	0.045	Unswitched memory B cell %lymphocyte	0.045	0.00928636	34.2504
7.19797e-09	20	44730245	3656	-0.1525	0.02629	ebi-a-GCST90001432	rs6032660	A	G	0.6359	Unswitched memory B cell %lymphocyte	0.3641	0.0107691	39.7787
1.83101e-08	3	32533246	3656	-0.3044	0.05397	ebi-a-GCST90001433	rs35574803	C	T	0.0562	IgD- CD27- B cell %lymphocyte	0.0562	0.00982959	36.2739
4.97966e-33	20	44747947	3656	0.317	0.02622	ebi-a-GCST90001433	rs4810485	G	T	0.6313	IgD- CD27- B cell %lymphocyte	0.3687	0.0467797	179.322
1.21099e-08	8	144984956	3656	-0.1437	0.02516	ebi-a-GCST90001434	rs7840395	G	A	0.5715	Switched memory B cell %lymphocyte	0.4285	0.0101137	37.3331
2.91199e-10	13	108957063	3656	0.1567	0.02479	ebi-a-GCST90001434	rs9520836	G	A	0.5044	Switched memory B cell %lymphocyte	0.4956	0.0122765	45.4159
2.298e-09	17	2716535	3656	-0.1491	0.02489	ebi-a-GCST90001434	rs11653761	T	G	0.592	Switched memory B cell %lymphocyte	0.408	0.0107391	39.6666
4.61998e-08	16	59885737	3657	-0.1403	0.02562	ebi-a-GCST90001435	rs4785074	T	C	0.6349	Plasma Blast-Plasma Cell %lymphocyte	0.3651	0.00912562	33.6613
3.31284e-17	13	108993494	3656	0.2221	0.0262	ebi-a-GCST90001436	rs12874404	G	A	0.3256	Memory B cell %lymphocyte	0.3256	0.0216635	80.9113
3.17497e-08	17	2716535	3656	-0.1359	0.02451	ebi-a-GCST90001436	rs11653761	T	G	0.592	Memory B cell %lymphocyte	0.408	0.00892176	32.8936
2.22802e-08	20	61633711	3656	-0.6017	0.1073	ebi-a-GCST90001437	rs73145706	T	C	0.0129	Naive-mature B cell %lymphocyte	0.0129	0.00922021	34.0042
1.09295e-18	13	108993494	3656	0.2335	0.02632	ebi-a-GCST90001439	rs12874404	G	A	0.3256	IgD+ CD24+ B cell %lymphocyte	0.3256	0.0239445	89.6396
3.70101e-09	17	2714118	3656	-0.1428	0.02416	ebi-a-GCST90001439	rs11657118	C	T	0.475	IgD+ CD24+ B cell %lymphocyte	0.475	0.0101704	37.5446
4.53597e-08	20	61633711	3656	-0.5808	0.106	ebi-a-GCST90001441	rs73145706	T	C	0.0129	IgD+ CD24- B cell %lymphocyte	0.0129	0.00859081	31.6628
8.08537e-16	13	108993494	3656	0.2114	0.02614	ebi-a-GCST90001442	rs12874404	G	A	0.3256	CD24+ CD27+ B cell %lymphocyte	0.3256	0.0196265	73.1508
8.74601e-09	13	50212885	3656	0.5056	0.08768	ebi-a-GCST90001442	rs73192651	T	C	0.02	CD24+ CD27+ B cell %lymphocyte	0.02	0.0100207	36.9864
1.80701e-08	17	2715961	3656	-0.1352	0.02397	ebi-a-GCST90001442	rs11657759	C	A	0.4903	CD24+ CD27+ B cell %lymphocyte	0.4903	0.00913608	33.691
3.13899e-08	21	42362418	3656	-0.627	0.1131	ebi-a-GCST90001446	rs77741094	G	C	0.0126	IgD- CD38- B cell Absolute Count	0.0126	0.00978202	36.0966
1.21801e-08	1	169701466	3019	-0.3696	0.0647	ebi-a-GCST90001450	rs4656708	C	A	0.0459	CD62L- monocyte Absolute Count	0.0459	0.0119647	36.5345
3.6116e-15	1	169662742	3019	0.2378	0.03006	ebi-a-GCST90001450	rs4987369	T	G	0.2774	CD62L- monocyte Absolute Count	0.2774	0.0226703	69.983
7.66302e-09	5	177033794	3019	-0.1525	0.02632	ebi-a-GCST90001450	rs11249570	A	G	0.4581	CD62L- monocyte Absolute Count	0.4581	0.0115465	35.2426
4.36918e-29	1	169664867	3042	0.3359	0.02969	ebi-a-GCST90001451	rs4987360	G	A	0.2763	CD62L- monocyte %monocyte	0.2763	0.0451221	143.653
4.89204e-08	3	31661754	3042	0.227	0.04151	ebi-a-GCST90001451	rs9859349	A	G	0.1205	CD62L- monocyte %monocyte	0.1205	0.0109221	33.5697
4.96295e-08	13	109976273	3042	0.2947	0.0539	ebi-a-GCST90001451	rs7139370	T	C	0.0676	CD62L- monocyte %monocyte	0.0676	0.0109481	33.6507
3.74498e-08	14	30153119	3042	0.6623	0.1201	ebi-a-GCST90001451	rs45487297	A	T	0.0135	CD62L- monocyte %monocyte	0.0135	0.0116834	35.9375
4.94698e-09	1	161515326	3017	-0.1809	0.03084	ebi-a-GCST90001452	rs55971447	T	C	0.231	CD11c+ CD62L- monocyte Absolute Count	0.231	0.0116264	35.466
8.47208e-09	3	188133439	3042	-0.1582	0.02739	ebi-a-GCST90001457	rs6808893	T	C	0.5717	CD11c+ HLA DR++ monocyte %monocyte	0.4283	0.0122563	37.7215
2.75296e-12	1	161410253	3387	-0.2265	0.03229	ebi-a-GCST90001458	rs115805162	T	C	0.2083	Myeloid Dendritic Cell Absolute Count	0.2083	0.0169206	58.2621
3.02197e-09	1	160799360	3387	0.1559	0.02621	ebi-a-GCST90001458	rs516847	G	C	0.4297	Myeloid Dendritic Cell Absolute Count	0.4297	0.0119122	40.8088
1.93999e-11	1	161058351	3387	0.3859	0.05732	ebi-a-GCST90001458	rs75072970	C	T	0.0531	Myeloid Dendritic Cell Absolute Count	0.0531	0.0149754	51.4624
2.29087e-112	1	161526397	3387	0.6546	0.02797	ebi-a-GCST90001458	rs71632979	G	A	0.2449	Myeloid Dendritic Cell Absolute Count	0.2449	0.15848	637.485
5.25001e-10	1	161410253	3410	-0.2046	0.03284	ebi-a-GCST90001459	rs115805162	T	C	0.2084	Myeloid Dendritic Cell %Dendritic Cell	0.2084	0.0138116	47.7292
8.46058e-99	1	161526397	3410	0.6258	0.0287	ebi-a-GCST90001459	rs71632979	G	A	0.2447	Myeloid Dendritic Cell %Dendritic Cell	0.2447	0.144762	576.856
2.11787e-13	2	136580287	3374	0.1937	0.02628	ebi-a-GCST90001460	rs2164210	C	T	0.3244	Plasmacytoid Dendritic Cell Absolute Count	0.3244	0.016446	56.3831
9.51481e-13	7	50308811	3374	-0.1971	0.02752	ebi-a-GCST90001460	rs876039	C	G	0.2619	Plasmacytoid Dendritic Cell Absolute Count	0.2619	0.0150194	51.4178
1.19812e-89	1	161515326	3374	0.5889	0.02846	ebi-a-GCST90001461	rs55971447	T	C	0.2358	Dendritic Cell Absolute Count	0.2358	0.124987	481.656
9.7389e-10	1	161058351	3374	0.3483	0.05681	ebi-a-GCST90001461	rs75072970	C	T	0.0532	Dendritic Cell Absolute Count	0.0532	0.012221	41.7191
1.911e-09	1	161410253	3374	-0.1935	0.03213	ebi-a-GCST90001461	rs115805162	T	C	0.2087	Dendritic Cell Absolute Count	0.2087	0.0123667	42.2228
1.01789e-13	1	161058351	3387	0.4289	0.05742	ebi-a-GCST90001462	rs75072970	C	T	0.0531	CD62L- Dendritic Cell Absolute Count	0.0531	0.0184987	63.7982
1.40281e-150	1	161526397	3387	0.7524	0.02735	ebi-a-GCST90001462	rs71632979	G	A	0.2449	CD62L- Dendritic Cell Absolute Count	0.2449	0.209373	896.412
2.04692e-12	1	161937774	3387	0.3586	0.05081	ebi-a-GCST90001462	rs71639910	A	G	0.0686	CD62L- Dendritic Cell Absolute Count	0.0686	0.0164328	56.5543
7.20112e-17	1	161410253	3387	-0.2709	0.03229	ebi-a-GCST90001462	rs115805162	T	C	0.2083	CD62L- Dendritic Cell Absolute Count	0.2083	0.0242046	83.9649
7.35699e-11	1	161058351	3410	0.3832	0.05865	ebi-a-GCST90001463	rs75072970	C	T	0.0531	CD62L- Dendritic Cell %Dendritic Cell	0.0531	0.0147666	51.0787
2.11349e-144	1	161520931	3410	0.7548	0.02809	ebi-a-GCST90001463	rs56199187	T	C	0.2441	CD62L- Dendritic Cell %Dendritic Cell	0.2441	0.210245	907.263
2.54302e-08	1	115108914	3410	-0.2072	0.03711	ebi-a-GCST90001463	rs6537835	A	G	0.8488	CD62L- Dendritic Cell %Dendritic Cell	0.1512	0.0110196	37.9733
1.044e-09	1	161950451	3410	-0.1766	0.02885	ebi-a-GCST90001463	rs10918342	A	G	0.7191	CD62L- Dendritic Cell %Dendritic Cell	0.2809	0.0125995	43.4869
1.29211e-15	1	161410253	3387	-0.2673	0.03328	ebi-a-GCST90001464	rs115805162	T	C	0.2083	CD86+ myeloid Dendritic Cell Absolute Count	0.2083	0.0235656	81.6946
2.25476e-12	1	161937774	3387	0.3667	0.05205	ebi-a-GCST90001464	rs71639910	A	G	0.0686	CD86+ myeloid Dendritic Cell Absolute Count	0.0686	0.0171835	59.1832
5.96898e-12	1	161058351	3387	0.4059	0.05879	ebi-a-GCST90001464	rs75072970	C	T	0.0531	CD86+ myeloid Dendritic Cell Absolute Count	0.0531	0.0165679	57.0271
9.7051e-166	1	161526397	3387	0.8088	0.02785	ebi-a-GCST90001464	rs71632979	G	A	0.2449	CD86+ myeloid Dendritic Cell Absolute Count	0.2449	0.241939	1080.34
4.21697e-165	1	161526397	3410	0.8089	0.02792	ebi-a-GCST90001465	rs71632979	G	A	0.2447	CD86+ myeloid Dendritic Cell %Dendritic Cell	0.2447	0.241865	1087.24
4.9023e-12	1	161937774	3410	0.3612	0.0521	ebi-a-GCST90001465	rs71639910	A	G	0.0688	CD86+ myeloid Dendritic Cell %Dendritic Cell	0.0688	0.0167169	57.9399
2.73099e-09	1	161058351	3410	0.3513	0.05892	ebi-a-GCST90001465	rs75072970	C	T	0.0531	CD86+ myeloid Dendritic Cell %Dendritic Cell	0.0531	0.0124104	42.826
8.20163e-15	1	161410253	3410	-0.2598	0.03331	ebi-a-GCST90001465	rs115805162	T	C	0.2084	CD86+ myeloid Dendritic Cell %Dendritic Cell	0.2084	0.0222696	77.6233
1.98381e-20	1	161507448	3410	-0.2739	0.02938	ebi-a-GCST90001467	rs3845548	T	C	0.2345	CD86+ plasmacytoid Dendritic Cell %Dendritic Cell	0.2345	0.0269341	94.3321
2.42605e-17	1	161410253	3387	-0.2833	0.03326	ebi-a-GCST90001468	rs115805162	T	C	0.2083	CD62L- myeloid Dendritic Cell Absolute Count	0.2083	0.0264712	92.0413
9.84011e-166	1	161526397	3387	0.8094	0.02787	ebi-a-GCST90001468	rs71632979	G	A	0.2449	CD62L- myeloid Dendritic Cell Absolute Count	0.2449	0.242298	1082.45
1.36101e-08	1	161221713	3387	-0.3791	0.06661	ebi-a-GCST90001468	rs148765873	C	T	0.0438	CD62L- myeloid Dendritic Cell Absolute Count	0.0438	0.0120382	41.2457
3.87614e-13	1	161058351	3387	0.4285	0.05879	ebi-a-GCST90001468	rs75072970	C	T	0.0531	CD62L- myeloid Dendritic Cell Absolute Count	0.0531	0.0184642	63.677
1.66303e-14	1	161937774	3387	0.401	0.05202	ebi-a-GCST90001468	rs71639910	A	G	0.0686	CD62L- myeloid Dendritic Cell Absolute Count	0.0686	0.0205485	71.0158
2.82683e-11	1	161058351	3410	0.388	0.0581	ebi-a-GCST90001469	rs75072970	C	T	0.0531	CD62L- myeloid Dendritic Cell %Dendritic Cell	0.0531	0.0151388	52.3862
1.20301e-08	1	161559327	3410	-0.1594	0.0279	ebi-a-GCST90001469	rs3933769	G	A	0.6129	CD62L- myeloid Dendritic Cell %Dendritic Cell	0.3871	0.0120564	41.5898
1.42801e-09	1	161221713	3410	-0.3975	0.06549	ebi-a-GCST90001469	rs148765873	C	T	0.0437	CD62L- myeloid Dendritic Cell %Dendritic Cell	0.0437	0.0132063	45.6093
6.29796e-18	1	161410253	3410	-0.2838	0.03272	ebi-a-GCST90001469	rs115805162	T	C	0.2084	CD62L- myeloid Dendritic Cell %Dendritic Cell	0.2084	0.0265741	93.0368
8.531e-178	1	161526397	3410	0.8232	0.02725	ebi-a-GCST90001469	rs71632979	G	A	0.2447	CD62L- myeloid Dendritic Cell %Dendritic Cell	0.2447	0.250492	1138.98
5.85868e-16	1	161937774	3410	0.4169	0.05126	ebi-a-GCST90001469	rs71639910	A	G	0.0688	CD62L- myeloid Dendritic Cell %Dendritic Cell	0.0688	0.0222703	77.6258
5.62471e-28	4	84151427	3374	-0.2794	0.02525	ebi-a-GCST90001470	rs6535445	C	T	0.3435	CD62L- plasmacytoid Dendritic Cell Absolute Count	0.3435	0.0352082	123.055
6.69885e-25	1	161515326	3410	-0.3011	0.02899	ebi-a-GCST90001471	rs55971447	T	C	0.2352	CD62L- plasmacytoid Dendritic Cell %Dendritic Cell	0.2352	0.0326165	114.905
1.34803e-31	4	84151427	3410	-0.3029	0.02564	ebi-a-GCST90001471	rs6535445	C	T	0.344	CD62L- plasmacytoid Dendritic Cell %Dendritic Cell	0.344	0.0414086	147.217
1e-200	1	161526397	3387	0.9207	0.02691	ebi-a-GCST90001472	rs71632979	G	A	0.2449	CD62L- CD86+ myeloid Dendritic Cell Absolute Count	0.2449	0.313516	1545.92
2.73275e-14	1	161058351	3387	0.4485	0.05868	ebi-a-GCST90001472	rs75072970	C	T	0.0531	CD62L- CD86+ myeloid Dendritic Cell Absolute Count	0.0531	0.020228	69.8855
2.47116e-20	1	161410253	3387	-0.3094	0.03328	ebi-a-GCST90001472	rs115805162	T	C	0.2083	CD62L- CD86+ myeloid Dendritic Cell Absolute Count	0.2083	0.0315733	110.36
1.14789e-11	1	161559327	3387	-0.1927	0.0283	ebi-a-GCST90001472	rs3933769	G	A	0.6134	CD62L- CD86+ myeloid Dendritic Cell Absolute Count	0.3866	0.0176116	60.684
3.95913e-16	1	161937774	3387	0.425	0.05195	ebi-a-GCST90001472	rs71639910	A	G	0.0686	CD62L- CD86+ myeloid Dendritic Cell Absolute Count	0.0686	0.0230817	79.9777
1.962e-12	1	161058351	3410	0.4126	0.05841	ebi-a-GCST90001473	rs75072970	C	T	0.0531	CD62L- CD86+ myeloid Dendritic Cell %Dendritic Cell	0.0531	0.0171193	59.3589
4.1783e-20	1	161410253	3410	-0.3069	0.03321	ebi-a-GCST90001473	rs115805162	T	C	0.2084	CD62L- CD86+ myeloid Dendritic Cell %Dendritic Cell	0.2084	0.0310762	109.304
3.15864e-16	1	161937774	3410	0.4245	0.05172	ebi-a-GCST90001473	rs71639910	A	G	0.0688	CD62L- CD86+ myeloid Dendritic Cell %Dendritic Cell	0.0688	0.0230896	80.5493
1e-200	1	161526397	3410	0.929	0.0268	ebi-a-GCST90001473	rs71632979	G	A	0.2447	CD62L- CD86+ myeloid Dendritic Cell %Dendritic Cell	0.2447	0.319018	1596.54
1.88799e-13	1	161559327	3410	-0.2076	0.02811	ebi-a-GCST90001473	rs3933769	G	A	0.6129	CD62L- CD86+ myeloid Dendritic Cell %Dendritic Cell	0.3871	0.0204502	71.1493
1.96517e-92	1	161520931	3410	-0.5887	0.02799	ebi-a-GCST90001474	rs56199187	T	C	0.2441	Plasmacytoid Dendritic Cell %Dendritic Cell	0.2441	0.127894	499.782
2.25201e-10	7	50307710	3410	-0.1835	0.02885	ebi-a-GCST90001474	rs876036	C	T	0.2645	Plasmacytoid Dendritic Cell %Dendritic Cell	0.2645	0.0131012	45.2415
1.68384e-14	6	32594188	3595	-0.2475	0.03213	ebi-a-GCST90001475	rs9271768	G	A	0.4356	HLA DR++ monocyte %monocyte	0.4356	0.03012	111.582
5.86138e-11	6	32736005	3595	-0.1923	0.02928	ebi-a-GCST90001475	rs9296042	T	C	0.5013	HLA DR++ monocyte %monocyte	0.4987	0.0184895	67.6843
5.37155e-23	6	32581059	3595	-0.3029	0.03046	ebi-a-GCST90001475	rs9271281	T	C	0.5808	HLA DR++ monocyte %monocyte	0.4192	0.0446762	168.029
3.90598e-10	6	31394424	3595	-0.2295	0.03657	ebi-a-GCST90001475	rs62395272	T	C	0.2819	HLA DR++ monocyte %monocyte	0.2819	0.0213243	78.2877
7.43875e-18	6	32561424	3595	-0.2715	0.03137	ebi-a-GCST90001476	rs9270591	T	C	0.5793	HLA DR++ monocyte %leukocyte	0.4207	0.035929	133.904
3.71878e-11	6	32594188	3595	-0.2168	0.03267	ebi-a-GCST90001476	rs9271768	G	A	0.4356	HLA DR++ monocyte %leukocyte	0.4356	0.0231112	85.0033
2.66397e-08	6	32605578	3579	-0.1649	0.02958	ebi-a-GCST90001477	rs9272459	A	G	0.5423	HLA DR++ monocyte Absolute Count	0.4577	0.0134987	48.9455
1.67494e-14	6	32662533	3579	0.2356	0.03057	ebi-a-GCST90001477	rs9275271	C	T	0.6292	HLA DR++ monocyte Absolute Count	0.3708	0.0259006	95.1097
1.10892e-12	10	6134869	3437	0.2422	0.0339	ebi-a-GCST90001478	rs1571025	G	A	0.1766	CD4 regulatory T cell %CD4+ T cell	0.1766	0.01706	59.6183
3.33703e-08	10	6078079	3437	0.2173	0.03926	ebi-a-GCST90001478	rs6602392	A	C	0.1155	CD4 regulatory T cell %CD4+ T cell	0.1155	0.00964782	33.4631
4.16898e-09	10	6134869	3437	0.2054	0.03486	ebi-a-GCST90001479	rs1571025	G	A	0.1766	CD4 regulatory T cell %T cell	0.1766	0.0122697	42.6698
1.33291e-11	2	39177320	3405	-0.2089	0.03078	ebi-a-GCST90001480	rs408686	A	C	0.814	Resting CD4 regulatory T cell Absolute Count	0.186	0.0132143	45.5705
3.10099e-20	2	38897810	3405	0.2177	0.02348	ebi-a-GCST90001480	rs6751481	C	T	0.4699	Resting CD4 regulatory T cell Absolute Count	0.4699	0.0236108	82.2904
3.01801e-08	11	79203049	3405	-0.2006	0.03612	ebi-a-GCST90001480	rs75958070	C	G	0.1217	Resting CD4 regulatory T cell Absolute Count	0.1217	0.00860251	29.5284
3.079e-08	1	193505625	3437	0.4297	0.07742	ebi-a-GCST90001481	rs60220946	T	C	0.0212	Resting CD4 regulatory T cell %CD4 regulatory T cell	0.0212	0.00766285	26.5252
5.95498e-10	1	195825276	3437	-0.463	0.07456	ebi-a-GCST90001481	rs7530076	A	G	0.9748	Resting CD4 regulatory T cell %CD4 regulatory T cell	0.0252	0.0105319	36.5623
2.14102e-08	2	41884212	3437	0.209	0.03723	ebi-a-GCST90001481	rs17607399	T	C	0.1084	Resting CD4 regulatory T cell %CD4 regulatory T cell	0.1084	0.00844349	29.2504
3.39782e-38	2	38897810	3437	0.2946	0.02252	ebi-a-GCST90001481	rs6751481	C	T	0.4709	Resting CD4 regulatory T cell %CD4 regulatory T cell	0.4709	0.0432476	155.271
1.46791e-20	2	39176695	3437	-0.2777	0.02969	ebi-a-GCST90001481	rs413431	G	A	0.8154	Resting CD4 regulatory T cell %CD4 regulatory T cell	0.1846	0.0232158	81.6417
4.7841e-32	2	38897810	3437	0.2762	0.0232	ebi-a-GCST90001482	rs6751481	C	T	0.4709	Resting CD4 regulatory T cell %CD4+ T cell	0.4709	0.038014	135.738
4.21988e-18	2	39177320	3437	-0.2655	0.03044	ebi-a-GCST90001482	rs408686	A	C	0.8142	Resting CD4 regulatory T cell %CD4+ T cell	0.1858	0.0213273	74.8557
2.88403e-08	2	38745822	3405	-0.1566	0.02815	ebi-a-GCST90001483	rs11890666	A	G	0.2875	CD39+ resting CD4 regulatory T cell Absolute Count	0.2875	0.010047	34.5369
4.16486e-12	2	38897249	3405	0.1912	0.02749	ebi-a-GCST90001483	rs12712610	G	A	0.2972	CD39+ resting CD4 regulatory T cell Absolute Count	0.2972	0.0152717	52.7754
1.77599e-08	10	98205222	3405	-0.1737	0.03077	ebi-a-GCST90001483	rs11188757	C	A	0.2213	CD39+ resting CD4 regulatory T cell Absolute Count	0.2213	0.0103988	35.7588
1e-200	10	97569998	3405	0.8068	0.02149	ebi-a-GCST90001483	rs4918971	G	C	0.4264	CD39+ resting CD4 regulatory T cell Absolute Count	0.4264	0.318411	1589.75
7.11541e-46	10	97741071	3405	-0.3551	0.0246	ebi-a-GCST90001483	rs10882701	C	A	0.514	CD39+ resting CD4 regulatory T cell Absolute Count	0.486	0.0629986	228.798
1.77296e-12	10	96999046	3405	0.1845	0.02607	ebi-a-GCST90001483	rs11188245	A	G	0.3844	CD39+ resting CD4 regulatory T cell Absolute Count	0.3844	0.0161103	55.7212
1.9391e-19	10	97285715	3405	0.4827	0.05321	ebi-a-GCST90001483	rs72809757	G	A	0.0586	CD39+ resting CD4 regulatory T cell Absolute Count	0.0586	0.0257073	89.7902
1.66303e-21	10	98173715	3405	-0.5138	0.05359	ebi-a-GCST90001483	rs1923692	G	T	0.9457	CD39+ resting CD4 regulatory T cell Absolute Count	0.0543	0.0271126	94.8355
1.00392e-11	10	95387682	3405	0.4945	0.0724	ebi-a-GCST90001483	rs192831774	T	A	0.0311	CD39+ resting CD4 regulatory T cell Absolute Count	0.0311	0.0147368	50.8993
1e-200	10	97569998	3437	0.8895	0.02025	ebi-a-GCST90001484	rs4918971	G	C	0.4267	CD39+ resting CD4 regulatory T cell %resting CD4 regulatory T cell	0.4267	0.387103	2169.53
3.07326e-16	10	95387682	3437	0.5858	0.07135	ebi-a-GCST90001484	rs192831774	T	A	0.0313	CD39+ resting CD4 regulatory T cell %resting CD4 regulatory T cell	0.0313	0.0208095	72.9998
6.65733e-50	10	97741071	3437	-0.3681	0.02438	ebi-a-GCST90001484	rs10882701	C	A	0.5141	CD39+ resting CD4 regulatory T cell %resting CD4 regulatory T cell	0.4859	0.0676949	249.416
8.3888e-27	10	98173715	3437	-0.5718	0.0529	ebi-a-GCST90001484	rs1923692	G	T	0.9453	CD39+ resting CD4 regulatory T cell %resting CD4 regulatory T cell	0.0547	0.0338123	120.21
4.86407e-14	10	96998743	3437	0.2008	0.02654	ebi-a-GCST90001484	rs12777195	G	A	0.3595	CD39+ resting CD4 regulatory T cell %resting CD4 regulatory T cell	0.3595	0.0185684	64.9893
7.06968e-25	10	97285715	3437	0.5451	0.05251	ebi-a-GCST90001484	rs72809757	G	A	0.0588	CD39+ resting CD4 regulatory T cell %resting CD4 regulatory T cell	0.0588	0.0328883	116.813
2.35722e-11	10	98205222	3437	-0.2044	0.03049	ebi-a-GCST90001484	rs11188757	C	A	0.2207	CD39+ resting CD4 regulatory T cell %resting CD4 regulatory T cell	0.2207	0.0143714	50.0855
7.94292e-09	2	38745822	3437	-0.1612	0.02787	ebi-a-GCST90001485	rs11890666	A	G	0.2866	CD39+ resting CD4 regulatory T cell %CD4 regulatory T cell	0.2866	0.010626	36.8923
1.82684e-13	2	38897249	3437	0.201	0.02719	ebi-a-GCST90001485	rs12712610	G	A	0.2975	CD39+ resting CD4 regulatory T cell %CD4 regulatory T cell	0.2975	0.0168871	59.0036
1.55704e-13	10	96998743	3437	0.1965	0.02651	ebi-a-GCST90001485	rs12777195	G	A	0.3595	CD39+ resting CD4 regulatory T cell %CD4 regulatory T cell	0.3595	0.0177817	62.1859
1.07994e-47	10	97741071	3437	-0.3593	0.02438	ebi-a-GCST90001485	rs10882701	C	A	0.5141	CD39+ resting CD4 regulatory T cell %CD4 regulatory T cell	0.4859	0.0644969	236.821
6.37236e-25	10	98173715	3437	-0.5496	0.05289	ebi-a-GCST90001485	rs1923692	G	T	0.9453	CD39+ resting CD4 regulatory T cell %CD4 regulatory T cell	0.0547	0.0312378	110.762
2.46093e-13	10	95387682	3437	0.5247	0.07138	ebi-a-GCST90001485	rs192831774	T	A	0.0313	CD39+ resting CD4 regulatory T cell %CD4 regulatory T cell	0.0313	0.016695	58.3209
1e-200	10	97562938	3437	0.8426	0.02078	ebi-a-GCST90001485	rs4918969	A	G	0.4267	CD39+ resting CD4 regulatory T cell %CD4 regulatory T cell	0.4267	0.347358	1828.22
2.59597e-09	10	98205222	3437	-0.182	0.03048	ebi-a-GCST90001485	rs11188757	C	A	0.2207	CD39+ resting CD4 regulatory T cell %CD4 regulatory T cell	0.2207	0.0113941	39.5898
1.32892e-21	10	97285715	3437	0.5051	0.05255	ebi-a-GCST90001485	rs72809757	G	A	0.0588	CD39+ resting CD4 regulatory T cell %CD4 regulatory T cell	0.0588	0.0282387	99.8185
9.517e-09	1	195825276	3437	0.4628	0.08043	ebi-a-GCST90001487	rs7530076	A	G	0.9748	Activated CD4 regulatory T cell %CD4 regulatory T cell	0.0252	0.0105228	36.5303
5.63248e-11	10	97069472	3405	-0.189	0.02875	ebi-a-GCST90001489	rs10786199	A	G	0.2894	CD39+ activated CD4 regulatory T cell Absolute Count	0.2894	0.0146919	50.742
4.74351e-11	10	97294154	3405	0.3373	0.0511	ebi-a-GCST90001489	rs72809762	T	C	0.0675	CD39+ activated CD4 regulatory T cell Absolute Count	0.0675	0.0143224	49.4473
1e-200	10	97608114	3405	0.8764	0.02116	ebi-a-GCST90001489	rs7088961	G	C	0.4683	CD39+ activated CD4 regulatory T cell Absolute Count	0.4683	0.382495	2107.88
1.80094e-45	10	97741071	3405	-0.3631	0.02528	ebi-a-GCST90001489	rs10882701	C	A	0.514	CD39+ activated CD4 regulatory T cell Absolute Count	0.486	0.0658691	239.958
3.05914e-15	10	98205222	3405	-0.2494	0.03146	ebi-a-GCST90001489	rs11188757	C	A	0.2213	CD39+ activated CD4 regulatory T cell Absolute Count	0.2213	0.0214375	74.55
1.01906e-19	10	97016742	3405	0.4192	0.04585	ebi-a-GCST90001489	rs202211780	G	A	0.0878	CD39+ activated CD4 regulatory T cell Absolute Count	0.0878	0.0281486	98.5642
6.86278e-13	10	97294154	3437	0.3615	0.05014	ebi-a-GCST90001491	rs72809762	T	C	0.0675	CD39+ activated CD4 regulatory T cell %CD4 regulatory T cell	0.0675	0.0164513	57.4553
2.45923e-22	10	97016742	3437	0.4416	0.04511	ebi-a-GCST90001491	rs202211780	G	A	0.0877	CD39+ activated CD4 regulatory T cell %CD4 regulatory T cell	0.0877	0.0312051	110.642
2.04692e-12	10	98794615	3437	-0.1886	0.02672	ebi-a-GCST90001491	rs12268044	T	C	0.3439	CD39+ activated CD4 regulatory T cell %CD4 regulatory T cell	0.3439	0.0160515	56.0364
1.07597e-15	10	98169221	3437	0.4456	0.05532	ebi-a-GCST90001491	rs141018090	T	G	0.0528	CD39+ activated CD4 regulatory T cell %CD4 regulatory T cell	0.0528	0.0198608	69.6041
5.61177e-11	10	97069472	3437	-0.1864	0.02836	ebi-a-GCST90001491	rs10786199	A	G	0.2888	CD39+ activated CD4 regulatory T cell %CD4 regulatory T cell	0.2888	0.0142729	49.7371
1e-200	10	97570315	3437	0.9153	0.0203	ebi-a-GCST90001491	rs10736092	G	A	0.4692	CD39+ activated CD4 regulatory T cell %CD4 regulatory T cell	0.4692	0.417298	2459.95
1.31613e-44	10	97741071	3437	-0.3538	0.02489	ebi-a-GCST90001491	rs10882701	C	A	0.5141	CD39+ activated CD4 regulatory T cell %CD4 regulatory T cell	0.4859	0.0625374	229.146
2.274e-09	10	6094697	3405	0.3436	0.05734	ebi-a-GCST90001492	rs61839660	T	C	0.0542	Secreting CD4 regulatory T cell Absolute Count	0.0542	0.0121042	41.6952
3.30598e-21	2	39176695	3437	0.2955	0.03106	ebi-a-GCST90001493	rs413431	G	A	0.8154	Secreting CD4 regulatory T cell %CD4 regulatory T cell	0.1846	0.0262874	92.7349
1.43599e-08	2	41884212	3437	-0.2213	0.03894	ebi-a-GCST90001493	rs17607399	T	C	0.1084	Secreting CD4 regulatory T cell %CD4 regulatory T cell	0.1084	0.00946656	32.8284
3.53021e-33	2	38897810	3437	-0.2879	0.02374	ebi-a-GCST90001493	rs6751481	C	T	0.4709	Secreting CD4 regulatory T cell %CD4 regulatory T cell	0.4709	0.0413028	147.988
5.43e-11	2	38897249	3437	-0.1818	0.02763	ebi-a-GCST90001494	rs12712610	G	A	0.2975	Secreting CD4 regulatory T cell %CD4+ T cell	0.2975	0.013815	48.1193
4.14e-08	7	37427289	3437	0.1999	0.03637	ebi-a-GCST90001494	rs74830391	T	C	0.1525	Secreting CD4 regulatory T cell %CD4+ T cell	0.1525	0.0103292	35.851
1.3671e-15	10	6111075	3437	0.2816	0.03509	ebi-a-GCST90001494	rs7893324	C	T	0.1562	Secreting CD4 regulatory T cell %CD4+ T cell	0.1562	0.0209033	73.336
3.67621e-24	10	97016742	3405	0.4715	0.04614	ebi-a-GCST90001495	rs202211780	G	A	0.0878	CD39+ secreting CD4 regulatory T cell Absolute Count	0.0878	0.0356105	125.657
1.32801e-15	10	98205222	3405	-0.2549	0.03174	ebi-a-GCST90001495	rs11188757	C	A	0.2213	CD39+ secreting CD4 regulatory T cell Absolute Count	0.2213	0.0223935	77.9505
3.39313e-11	10	97069472	3405	-0.1932	0.02906	ebi-a-GCST90001495	rs10786199	A	G	0.2894	CD39+ secreting CD4 regulatory T cell Absolute Count	0.2894	0.0153521	53.0578
1e-200	10	97565783	3405	0.9765	0.02064	ebi-a-GCST90001495	rs7914286	A	G	0.4258	CD39+ secreting CD4 regulatory T cell Absolute Count	0.4258	0.466276	2972.96
3.19374e-56	10	97741071	3405	-0.4069	0.02528	ebi-a-GCST90001495	rs10882701	C	A	0.514	CD39+ secreting CD4 regulatory T cell Absolute Count	0.486	0.0827189	306.877
4.98196e-17	10	97294154	3405	0.4322	0.05126	ebi-a-GCST90001495	rs72809762	T	C	0.0675	CD39+ secreting CD4 regulatory T cell Absolute Count	0.0675	0.0235154	81.9499
2.03704e-56	10	97741071	3437	-0.4034	0.02502	ebi-a-GCST90001496	rs10882701	C	A	0.5141	CD39+ secreting CD4 regulatory T cell %secreting CD4 regulatory T cell	0.4859	0.0813011	303.983
9.4973e-28	10	97016742	3437	0.5017	0.04555	ebi-a-GCST90001496	rs202211780	G	A	0.0877	CD39+ secreting CD4 regulatory T cell %secreting CD4 regulatory T cell	0.0877	0.0402768	144.157
1e-200	10	97603163	3437	1.04	0.01933	ebi-a-GCST90001496	rs2861152	A	G	0.427	CD39+ secreting CD4 regulatory T cell %secreting CD4 regulatory T cell	0.427	0.529272	3862.21
3.16884e-23	10	98169221	3437	0.5578	0.05578	ebi-a-GCST90001496	rs141018090	T	G	0.0528	CD39+ secreting CD4 regulatory T cell %secreting CD4 regulatory T cell	0.0528	0.0311217	110.337
5.55392e-16	10	95850055	3437	0.7359	0.09042	ebi-a-GCST90001496	rs145557266	G	A	0.0211	CD39+ secreting CD4 regulatory T cell %secreting CD4 regulatory T cell	0.0211	0.0223712	78.6034
3.91291e-25	10	97070990	3437	0.4259	0.0408	ebi-a-GCST90001496	rs117200502	T	C	0.1114	CD39+ secreting CD4 regulatory T cell %secreting CD4 regulatory T cell	0.1114	0.0359118	127.952
2.064e-08	10	98768220	3437	0.6482	0.1153	ebi-a-GCST90001496	rs12245404	A	G	0.0135	CD39+ secreting CD4 regulatory T cell %secreting CD4 regulatory T cell	0.0135	0.0111913	38.8771
3.77103e-08	10	96839312	3437	-0.3666	0.06649	ebi-a-GCST90001496	rs7914975	C	T	0.9607	CD39+ secreting CD4 regulatory T cell %secreting CD4 regulatory T cell	0.0393	0.0101483	35.217
1.38998e-10	10	97069472	3437	-0.1827	0.02838	ebi-a-GCST90001497	rs10786199	A	G	0.2888	CD39+ secreting CD4 regulatory T cell %CD4 regulatory T cell	0.2888	0.0137118	47.755
1e-200	10	97624709	3437	1.015	0.01889	ebi-a-GCST90001497	rs2275759	C	A	0.4692	CD39+ secreting CD4 regulatory T cell %CD4 regulatory T cell	0.4692	0.513158	3620.68
8.02786e-56	10	97741071	3437	-0.3962	0.02472	ebi-a-GCST90001497	rs10882701	C	A	0.5141	CD39+ secreting CD4 regulatory T cell %CD4 regulatory T cell	0.4859	0.0784248	292.314
2.69526e-21	10	97294154	3437	0.4759	0.0499	ebi-a-GCST90001497	rs72809762	T	C	0.0675	CD39+ secreting CD4 regulatory T cell %CD4 regulatory T cell	0.0675	0.0285111	100.81
1.52616e-20	10	98168559	3437	-0.5171	0.0553	ebi-a-GCST90001497	rs7918541	G	A	0.9472	CD39+ secreting CD4 regulatory T cell %CD4 regulatory T cell	0.0528	0.0267457	94.3963
1.36899e-28	10	97016742	3437	0.5032	0.04495	ebi-a-GCST90001497	rs202211780	G	A	0.0877	CD39+ secreting CD4 regulatory T cell %CD4 regulatory T cell	0.0877	0.040518	145.057
5.32231e-13	10	98794615	3437	-0.1937	0.02673	ebi-a-GCST90001497	rs12268044	T	C	0.3439	CD39+ secreting CD4 regulatory T cell %CD4 regulatory T cell	0.3439	0.0169313	59.1608
9.29009e-09	10	95924521	3437	0.4681	0.0813	ebi-a-GCST90001497	rs147121076	G	T	0.0262	CD39+ secreting CD4 regulatory T cell %CD4 regulatory T cell	0.0262	0.0111809	38.8408
1.67598e-09	2	38897810	3405	0.1507	0.02494	ebi-a-GCST90001498	rs6751481	C	T	0.4699	Activated & resting CD4 regulatory T cell Absolute Count	0.4699	0.0113141	38.9425
2.76599e-08	2	41884212	3437	0.218	0.03915	ebi-a-GCST90001499	rs17607399	T	C	0.1084	Activated & resting CD4 regulatory T cell %CD4 regulatory T cell	0.1084	0.00918634	31.8476
9.54333e-21	2	39176695	3437	-0.2936	0.03123	ebi-a-GCST90001499	rs413431	G	A	0.8154	Activated & resting CD4 regulatory T cell %CD4 regulatory T cell	0.1846	0.0259504	91.5146
5.48656e-33	2	38897810	3437	0.2886	0.02387	ebi-a-GCST90001499	rs6751481	C	T	0.4709	Activated & resting CD4 regulatory T cell %CD4 regulatory T cell	0.4709	0.0415039	148.739
5.06058e-12	2	39177320	3437	-0.2228	0.03216	ebi-a-GCST90001500	rs408686	A	C	0.8142	Activated & resting CD4 regulatory T cell %CD4+ T cell	0.1858	0.0150189	52.3764
5.19278e-17	2	38897810	3437	0.2086	0.02476	ebi-a-GCST90001500	rs6751481	C	T	0.4709	Activated & resting CD4 regulatory T cell %CD4+ T cell	0.4709	0.0216833	76.1329
7.93305e-09	10	6094697	3405	0.3316	0.05733	ebi-a-GCST90001501	rs61839660	T	C	0.0542	Activated & secreting CD4 regulatory T cell Absolute Count	0.0542	0.0112735	38.801
4.49904e-10	1	195825276	3437	0.4611	0.07373	ebi-a-GCST90001502	rs7530076	A	G	0.9748	Activated & secreting CD4 regulatory T cell %CD4 regulatory T cell	0.0252	0.0104457	36.2596
1.16305e-20	2	39176695	3437	0.2748	0.0293	ebi-a-GCST90001502	rs413431	G	A	0.8154	Activated & secreting CD4 regulatory T cell %CD4 regulatory T cell	0.1846	0.0227335	79.906
1.7e-08	2	41884212	3437	-0.2077	0.03673	ebi-a-GCST90001502	rs17607399	T	C	0.1084	Activated & secreting CD4 regulatory T cell %CD4 regulatory T cell	0.1084	0.00833878	28.8846
6.28782e-38	2	38897810	3437	-0.2903	0.02227	ebi-a-GCST90001502	rs6751481	C	T	0.4709	Activated & secreting CD4 regulatory T cell %CD4 regulatory T cell	0.4709	0.0419943	150.574
1.20601e-08	2	38897249	3437	-0.1572	0.02752	ebi-a-GCST90001503	rs12712610	G	A	0.2975	Activated & secreting CD4 regulatory T cell %CD4+ T cell	0.2975	0.0103292	35.8513
3.87097e-08	7	37427289	3437	0.1992	0.03616	ebi-a-GCST90001503	rs74830391	T	C	0.1525	Activated & secreting CD4 regulatory T cell %CD4+ T cell	0.1525	0.0102569	35.5977
2.64101e-09	10	6185310	3437	-0.1567	0.02626	ebi-a-GCST90001503	rs11256966	G	C	0.3848	Activated & secreting CD4 regulatory T cell %CD4+ T cell	0.3848	0.0116257	40.404
1.38007e-13	10	6094697	3437	0.4097	0.05516	ebi-a-GCST90001503	rs61839660	T	C	0.0543	Activated & secreting CD4 regulatory T cell %CD4+ T cell	0.0543	0.0172391	60.2551
4.05415e-16	10	6094697	3405	0.4625	0.05656	ebi-a-GCST90001504	rs61839660	T	C	0.0542	CD25++ CD4+ T cell Absolute Count	0.0542	0.0219307	76.3035
1.63682e-26	10	6094697	3437	0.592	0.05509	ebi-a-GCST90001505	rs61839660	T	C	0.0543	CD25++ CD4+ T cell %CD4+ T cell	0.0543	0.0359937	128.255
2.04202e-08	10	6183022	3437	0.2715	0.04829	ebi-a-GCST90001505	rs10905892	T	C	0.0752	CD25++ CD4+ T cell %CD4+ T cell	0.0752	0.0102526	35.5826
3.2107e-20	10	6094697	3437	0.5156	0.05562	ebi-a-GCST90001506	rs61839660	T	C	0.0543	CD25++ CD4+ T cell %T cell	0.0543	0.0273029	96.418
2.14981e-16	2	38897249	3405	0.2347	0.02843	ebi-a-GCST90001507	rs12712610	G	A	0.2972	CD25++ CD45RA+ CD4 not regulatory T cell Absolute Count	0.2972	0.0230111	80.151
3.74197e-12	2	39112166	3405	-0.1861	0.0267	ebi-a-GCST90001507	rs11124653	A	C	0.5907	CD25++ CD45RA+ CD4 not regulatory T cell Absolute Count	0.4093	0.0167468	57.96
4.41896e-09	1	188691469	3437	0.6318	0.1074	ebi-a-GCST90001508	rs61836370	G	A	0.0145	CD25++ CD45RA+ CD4 not regulatory T cell %CD4+ T cell	0.0145	0.0114081	39.6391
4.04762e-21	2	38895920	3437	0.2764	0.02911	ebi-a-GCST90001508	rs13024840	A	T	0.2587	CD25++ CD45RA+ CD4 not regulatory T cell %CD4+ T cell	0.2587	0.0293019	103.691
5.22878e-16	2	39112166	3437	-0.2138	0.02624	ebi-a-GCST90001508	rs11124653	A	C	0.5911	CD25++ CD45RA+ CD4 not regulatory T cell %CD4+ T cell	0.4089	0.0220965	77.6165
7.05797e-09	10	6115171	3437	0.1841	0.03172	ebi-a-GCST90001508	rs10905719	A	G	0.2082	CD25++ CD45RA+ CD4 not regulatory T cell %CD4+ T cell	0.2082	0.0111746	38.8187
1.57801e-08	1	188691469	3437	0.6084	0.1074	ebi-a-GCST90001509	rs61836370	G	A	0.0145	CD25++ CD45RA+ CD4 not regulatory T cell %T cell	0.0145	0.0105787	36.7264
4.21697e-17	2	38895920	3437	0.2465	0.02917	ebi-a-GCST90001509	rs13024840	A	T	0.2587	CD25++ CD45RA+ CD4 not regulatory T cell %T cell	0.2587	0.0233053	81.9638
1.35988e-13	2	39112166	3437	-0.1952	0.02627	ebi-a-GCST90001509	rs11124653	A	C	0.5911	CD25++ CD45RA+ CD4 not regulatory T cell %T cell	0.4089	0.0184191	64.4567
4.88495e-08	10	6115171	3437	0.1734	0.03172	ebi-a-GCST90001509	rs10905719	A	G	0.2082	CD25++ CD45RA+ CD4 not regulatory T cell %T cell	0.2082	0.00991344	34.3936
2.40326e-22	10	6094697	3405	0.5547	0.05665	ebi-a-GCST90001510	rs61839660	T	C	0.0542	CD25++ CD45RA- CD4 not regulatory T cell Absolute Count	0.0542	0.031546	110.848
2.77588e-28	10	6094697	3437	0.6146	0.05523	ebi-a-GCST90001511	rs61839660	T	C	0.0543	CD25++ CD45RA- CD4 not regulatory T cell %CD4+ T cell	0.0543	0.0387943	138.637
5.32353e-25	10	6094697	3437	0.5758	0.05532	ebi-a-GCST90001512	rs61839660	T	C	0.0543	CD25++ CD45RA- CD4 not regulatory T cell %T cell	0.0543	0.0340507	121.087
2.20298e-09	19	8786913	1857	-0.2816	0.04685	ebi-a-GCST90001515	rs4499342	T	C	0.1527	Immature Myeloid-Derived Suppressor Cells Absolute Count	0.1527	0.0205197	38.8615
1.24911e-32	19	51728641	1857	0.3938	0.03247	ebi-a-GCST90001515	rs2455069	G	A	0.5197	Immature Myeloid-Derived Suppressor Cells Absolute Count	0.4803	0.0774189	155.663
2.91897e-08	2	176970247	1857	-0.5379	0.09656	ebi-a-GCST90001516	rs72923436	A	C	0.0307	Immature Myeloid-Derived Suppressor Cells %CD33dim HLA DR- CD66b-	0.0307	0.0172199	32.5025
1.8608e-14	19	51728641	1857	0.2522	0.03266	ebi-a-GCST90001516	rs2455069	G	A	0.5197	Immature Myeloid-Derived Suppressor Cells %CD33dim HLA DR- CD66b-	0.4803	0.0317531	60.8336
4.35913e-21	19	51727962	1858	-0.3696	0.03875	ebi-a-GCST90001517	rs3865444	A	C	0.2131	CD33+ HLA DR+ Absolute Count	0.2131	0.0458139	89.1131
2.12618e-21	19	51727962	1858	-0.3767	0.03917	ebi-a-GCST90001518	rs3865444	A	C	0.2131	CD33+ HLA DR+ CD14- Absolute Count	0.2131	0.0475909	92.7425
2.6339e-15	19	51731176	1858	-0.3128	0.03922	ebi-a-GCST90001519	rs7245846	A	G	0.2236	CD33+ HLA DR+ CD14- %CD33+ HLA DR+	0.2236	0.033972	65.2693
1.45001e-08	18	5858361	1858	-0.2252	0.03955	ebi-a-GCST90001520	rs74253876	T	C	0.2177	CD33+ HLA DR+ CD14dim Absolute Count	0.2177	0.0172742	32.6245
1.08493e-16	19	51727962	1858	-0.3278	0.03915	ebi-a-GCST90001520	rs3865444	A	C	0.2131	CD33+ HLA DR+ CD14dim Absolute Count	0.2131	0.0360372	69.3855
1.591e-08	17	33797371	1858	-0.1904	0.03354	ebi-a-GCST90001522	rs9916257	T	G	0.5737	CD33- HLA DR- Absolute Count	0.4263	0.0177323	33.5052
1.48696e-11	7	50307710	1858	-0.2533	0.03729	ebi-a-GCST90001523	rs876036	C	T	0.2635	CD33- HLA DR+ Absolute Count	0.2635	0.0249031	47.4006
1.73101e-35	19	51718317	1858	-0.4103	0.03231	ebi-a-GCST90001523	rs1697573	A	T	0.5191	CD33- HLA DR+ Absolute Count	0.4809	0.0840502	170.312
2.20399e-08	19	51580161	1856	-0.2007	0.03572	ebi-a-GCST90001524	rs16988872	T	C	0.2659	Granulocytic Myeloid-Derived Suppressor Cells Absolute Count	0.2659	0.0157253	29.6205
1.28499e-12	19	51727962	1856	-0.2687	0.03761	ebi-a-GCST90001524	rs3865444	A	C	0.2128	Granulocytic Myeloid-Derived Suppressor Cells Absolute Count	0.2128	0.0241892	45.9585
8.34065e-14	1	161479745	1858	0.2617	0.03479	ebi-a-GCST90001525	rs1801274	G	A	0.3334	CD33dim HLA DR+ CD11b+ Absolute Count	0.3334	0.0304417	58.2737
2.76822e-54	1	161479745	1858	0.5511	0.03437	ebi-a-GCST90001526	rs1801274	G	A	0.3334	CD33dim HLA DR+ CD11b+ %CD33dim HLA DR+	0.3334	0.134996	289.655
7.10608e-09	1	161049358	1858	-0.4313	0.07416	ebi-a-GCST90001526	rs3820097	A	G	0.9459	CD33dim HLA DR+ CD11b+ %CD33dim HLA DR+	0.0541	0.0190384	36.0211
7.44218e-19	15	80263217	1858	0.361	0.04027	ebi-a-GCST90001526	rs3826007	T	C	0.2209	CD33dim HLA DR+ CD11b+ %CD33dim HLA DR+	0.2209	0.0448573	87.1652
3.82904e-08	9	107953420	1858	-0.6561	0.1188	ebi-a-GCST90001527	rs185048341	A	G	0.0175	CD33dim HLA DR+ CD11b- Absolute Count	0.0175	0.0148027	27.8866
2.20191e-19	15	80260872	1858	-0.3414	0.0375	ebi-a-GCST90001527	rs67760360	A	G	0.2209	CD33dim HLA DR+ CD11b- Absolute Count	0.2209	0.0401186	77.5722
2.5293e-54	1	161479745	1858	-0.5517	0.03439	ebi-a-GCST90001528	rs1801274	G	A	0.3334	CD33dim HLA DR+ CD11b- %CD33dim HLA DR+	0.3334	0.13529	290.385
8.69501e-09	1	161049358	1858	0.4291	0.07422	ebi-a-GCST90001528	rs3820097	A	G	0.9459	CD33dim HLA DR+ CD11b- %CD33dim HLA DR+	0.0541	0.0188447	35.6476
3.70937e-18	15	80263217	1858	-0.3541	0.04034	ebi-a-GCST90001528	rs3826007	T	C	0.2209	CD33dim HLA DR+ CD11b- %CD33dim HLA DR+	0.2209	0.0431589	83.7161
4.314e-10	6	32384933	1855	-0.4389	0.06992	ebi-a-GCST90001530	rs80032720	A	G	0.0749	Monocytic Myeloid-Derived Suppressor Cells Absolute Count	0.0749	0.0266951	50.8228
2.298e-10	6	32782605	1855	-0.2405	0.03772	ebi-a-GCST90001530	rs2071473	T	C	0.3892	Monocytic Myeloid-Derived Suppressor Cells Absolute Count	0.3892	0.0275	52.3984
8.9929e-20	6	32594188	1855	0.3668	0.03985	ebi-a-GCST90001530	rs9271768	G	A	0.4372	Monocytic Myeloid-Derived Suppressor Cells Absolute Count	0.4372	0.0662099	131.386
5.45632e-26	6	32561424	1855	0.4161	0.03887	ebi-a-GCST90001530	rs9270591	T	C	0.5755	Monocytic Myeloid-Derived Suppressor Cells Absolute Count	0.4245	0.0845957	171.242
1.71712e-28	19	51737991	1855	-0.4306	0.03825	ebi-a-GCST90001530	rs1354106	G	T	0.2237	Monocytic Myeloid-Derived Suppressor Cells Absolute Count	0.2237	0.0643982	127.543
5.44252e-14	19	33754548	1856	-0.5108	0.06739	ebi-a-GCST90001531	rs78744187	T	C	0.0673	CD33dim HLA DR- Absolute Count	0.0673	0.0327558	62.7859
3.74283e-33	19	51736383	1856	-0.4747	0.0388	ebi-a-GCST90001531	rs33978622	C	G	0.215	CD33dim HLA DR- Absolute Count	0.215	0.0760635	152.632
7.50931e-35	19	51727962	1857	-0.4855	0.03861	ebi-a-GCST90001532	rs3865444	A	C	0.2132	Basophil Absolute Count	0.2132	0.0790788	159.287
9.45584e-14	19	33754548	1857	-0.5045	0.06722	ebi-a-GCST90001532	rs78744187	T	C	0.0673	Basophil Absolute Count	0.0673	0.0319528	61.2289
1.36994e-13	19	51574038	1857	-0.2756	0.03696	ebi-a-GCST90001533	rs7351079	G	A	0.2722	Basophil %CD33dim HLA DR- CD66b-	0.2722	0.0300946	57.5577
1.14393e-40	19	51727962	1857	-0.5183	0.03788	ebi-a-GCST90001533	rs3865444	A	C	0.2132	Basophil %CD33dim HLA DR- CD66b-	0.2132	0.0901247	183.741
3.85398e-08	19	8786913	1857	0.2541	0.04602	ebi-a-GCST90001533	rs4499342	T	C	0.1527	Basophil %CD33dim HLA DR- CD66b-	0.1527	0.0167077	31.5193
1.181e-08	12	112007756	3395	-0.1619	0.02833	ebi-a-GCST90001534	rs653178	T	C	0.5287	CD45RA- CD4+ T cell Absolute Count	0.4713	0.0130626	44.9081
3.92202e-08	2	39112166	3427	0.1345	0.02443	ebi-a-GCST90001535	rs11124653	A	C	0.5909	CD45RA- CD4+ T cell %CD4+ T cell	0.4091	0.00874617	30.2199
3.13112e-13	2	38897249	3427	-0.1902	0.02599	ebi-a-GCST90001535	rs12712610	G	A	0.2969	CD45RA- CD4+ T cell %CD4+ T cell	0.2969	0.0151035	52.5229
7.82492e-10	2	38897249	3427	-0.1632	0.02646	ebi-a-GCST90001536	rs12712610	G	A	0.2969	CD45RA- CD4+ T cell %T cell	0.2969	0.0111198	38.5136
2.98497e-09	12	111884608	3395	-0.1609	0.02705	ebi-a-GCST90001537	rs3184504	C	T	0.5292	Central Memory CD4+ T cell Absolute Count	0.4708	0.0129003	44.3426
1.82096e-11	2	38897810	3427	-0.1726	0.0256	ebi-a-GCST90001538	rs6751481	C	T	0.4704	Central Memory CD4+ T cell %CD4+ T cell	0.4704	0.0148432	51.6038
9.33039e-11	6	32415080	3395	-0.2185	0.03362	ebi-a-GCST90001540	rs3129891	A	G	0.2239	Naive CD4+ T cell Absolute Count	0.2239	0.0165922	57.2473
2.6212e-13	6	32594275	3395	0.2514	0.03424	ebi-a-GCST90001540	rs9271772	A	G	0.7751	Naive CD4+ T cell Absolute Count	0.2249	0.0220347	76.4484
1.17501e-08	2	38897249	3427	0.1457	0.02548	ebi-a-GCST90001541	rs12712610	G	A	0.2969	Naive CD4+ T cell %CD4+ T cell	0.2969	0.00886291	30.6269
8.06102e-09	6	32585071	3427	-0.2104	0.03639	ebi-a-GCST90001541	rs113243185	C	G	0.1996	Naive CD4+ T cell %CD4+ T cell	0.1996	0.0141445	49.1401
3.59832e-12	6	32589978	3427	0.2324	0.03331	ebi-a-GCST90001541	rs9271536	T	A	0.7798	Naive CD4+ T cell %CD4+ T cell	0.2202	0.0185482	64.7283
1.244e-08	2	118599600	3395	-0.1485	0.02603	ebi-a-GCST90001542	rs6729741	T	A	0.5459	Effector Memory CD4+ T cell Absolute Count	0.4541	0.0109332	37.5064
2.12202e-08	6	32561743	3427	-0.2068	0.03683	ebi-a-GCST90001543	rs9270601	C	G	0.796	Effector Memory CD4+ T cell %CD4+ T cell	0.204	0.0138891	48.2402
3.34804e-10	6	32383138	3427	0.2111	0.03351	ebi-a-GCST90001543	rs4959028	G	A	0.2288	Effector Memory CD4+ T cell %CD4+ T cell	0.2288	0.0157264	54.7235
8.18898e-09	6	32585071	3427	0.2134	0.03693	ebi-a-GCST90001544	rs113243185	C	G	0.1996	Effector Memory CD4+ T cell %T cell	0.1996	0.0145508	50.5723
1.547e-08	6	31505724	3427	0.2376	0.0419	ebi-a-GCST90001544	rs9267484	T	A	0.1729	Effector Memory CD4+ T cell %T cell	0.1729	0.0161464	56.209
2.95393e-12	6	32589978	3427	-0.2368	0.0338	ebi-a-GCST90001544	rs9271536	T	A	0.7798	Effector Memory CD4+ T cell %T cell	0.2202	0.0192572	67.2511
1.25701e-08	12	10583297	3427	-0.1686	0.02956	ebi-a-GCST90001544	rs2981595	A	G	0.8064	Effector Memory CD4+ T cell %T cell	0.1936	0.00887567	30.6714
1.22301e-10	2	38897249	3395	0.183	0.02834	ebi-a-GCST90001545	rs12712610	G	A	0.2966	Terminally Differentiated CD4+ T cell Absolute Count	0.2966	0.0139735	48.084
2.256e-09	6	32589982	3395	-0.1866	0.03113	ebi-a-GCST90001545	rs9271537	T	C	0.633	Terminally Differentiated CD4+ T cell Absolute Count	0.367	0.0161779	55.7944
4.89215e-13	2	38895920	3427	0.2065	0.02846	ebi-a-GCST90001546	rs13024840	A	T	0.2578	Terminally Differentiated CD4+ T cell %CD4+ T cell	0.2578	0.0163183	56.8172
7.9378e-17	6	32589978	3427	-0.2806	0.03351	ebi-a-GCST90001546	rs9271536	T	A	0.7798	Terminally Differentiated CD4+ T cell %CD4+ T cell	0.2202	0.0270399	95.1856
2.87607e-14	6	32585071	3427	0.2773	0.03632	ebi-a-GCST90001546	rs113243185	C	G	0.1996	Terminally Differentiated CD4+ T cell %CD4+ T cell	0.1996	0.0245696	86.2704
1.37199e-10	6	31159546	3427	0.307	0.04769	ebi-a-GCST90001546	rs62400929	G	A	0.1087	Terminally Differentiated CD4+ T cell %CD4+ T cell	0.1087	0.0182625	63.7126
5.22878e-13	2	38895920	3427	0.2049	0.02827	ebi-a-GCST90001547	rs13024840	A	T	0.2578	Terminally Differentiated CD4+ T cell %T cell	0.2578	0.0160664	55.9258
1.996e-08	6	31392047	3427	0.2185	0.03884	ebi-a-GCST90001547	rs9501107	T	G	0.1503	Terminally Differentiated CD4+ T cell %T cell	0.1503	0.0121943	42.2811
2.55094e-11	6	31159546	3427	0.3169	0.04734	ebi-a-GCST90001547	rs62400929	G	A	0.1087	Terminally Differentiated CD4+ T cell %T cell	0.1087	0.0194593	67.9709
3.30065e-18	6	32589978	3427	-0.291	0.03325	ebi-a-GCST90001547	rs9271536	T	A	0.7798	Terminally Differentiated CD4+ T cell %T cell	0.2202	0.0290815	102.587
3.27793e-15	6	32585071	3427	0.2854	0.03605	ebi-a-GCST90001547	rs113243185	C	G	0.1996	Terminally Differentiated CD4+ T cell %T cell	0.1996	0.0260259	91.5206
1.85601e-08	2	111615015	3395	0.1004	0.0178	ebi-a-GCST90001551	rs4849134	G	A	0.6455	Naive CD8+ T cell Absolute Count	0.3545	0.00461328	15.7254
4.32504e-10	6	32501393	3395	0.2077	0.03317	ebi-a-GCST90001551	rs72851020	T	C	0.7906	Naive CD8+ T cell Absolute Count	0.2094	0.0142836	49.1664
4.56405e-08	2	237034061	3427	-0.1062	0.01937	ebi-a-GCST90001552	rs1064086	A	G	0.328	Naive CD8+ T cell %CD8+ T cell	0.328	0.0049719	17.1138
2.66299e-08	2	111610816	3427	0.1206	0.02163	ebi-a-GCST90001553	rs10183338	T	G	0.1892	Naive CD8+ T cell %T cell	0.1892	0.00446231	15.3519
2.713e-09	6	31360602	3427	0.3952	0.06626	ebi-a-GCST90001553	rs116562707	G	A	0.0191	Naive CD8+ T cell %T cell	0.0191	0.00585224	20.1619
1.62499e-08	6	31206206	3395	0.1803	0.03185	ebi-a-GCST90001554	rs3130685	T	C	0.3439	Effector Memory CD8+ T cell Absolute Count	0.3439	0.0146698	50.5156
2.38891e-30	2	38925155	3427	-0.2549	0.02205	ebi-a-GCST90001555	rs11896593	C	G	0.3707	Effector Memory CD8+ T cell %CD8+ T cell	0.3707	0.0303145	107.073
9.44496e-13	2	38899155	3427	-0.16	0.02234	ebi-a-GCST90001555	rs28578699	C	A	0.3669	Effector Memory CD8+ T cell %CD8+ T cell	0.3669	0.011893	41.2237
1.18713e-11	2	38887964	3427	0.1775	0.02609	ebi-a-GCST90001556	rs58905133	G	A	0.3528	Effector Memory CD8+ T cell %T cell	0.3528	0.0143878	49.9975
1.4471e-11	2	38897781	3395	0.1912	0.02822	ebi-a-GCST90001557	rs6707421	G	A	0.3009	Terminally Differentiated CD8+ T cell Absolute Count	0.3009	0.0153804	53.0008
8.63774e-28	2	38921934	3395	0.2816	0.02555	ebi-a-GCST90001557	rs7583259	G	C	0.5024	Terminally Differentiated CD8+ T cell Absolute Count	0.4976	0.0396484	140.081
1.20587e-19	2	38897781	3427	0.246	0.02696	ebi-a-GCST90001558	rs6707421	G	A	0.3011	Terminally Differentiated CD8+ T cell %CD8+ T cell	0.3011	0.0254698	89.5141
4.97279e-11	2	38431267	3427	-0.3142	0.04765	ebi-a-GCST90001558	rs79827501	T	G	0.0732	Terminally Differentiated CD8+ T cell %CD8+ T cell	0.0732	0.0133949	46.5004
2.38891e-46	2	38921934	3427	0.352	0.02426	ebi-a-GCST90001558	rs7583259	G	C	0.5023	Terminally Differentiated CD8+ T cell %CD8+ T cell	0.4977	0.0619507	226.194
5.06058e-33	2	38921934	3427	0.3014	0.02491	ebi-a-GCST90001559	rs7583259	G	C	0.5023	Terminally Differentiated CD8+ T cell %T cell	0.4977	0.04542	162.965
1.02707e-12	2	38897781	3427	0.1972	0.02757	ebi-a-GCST90001559	rs6707421	G	A	0.3011	Terminally Differentiated CD8+ T cell %T cell	0.3011	0.016367	56.9898
3.30598e-18	2	38925155	3395	0.197	0.02252	ebi-a-GCST90001560	rs11896593	C	G	0.371	CD45RA+ CD8+ T cell Absolute Count	0.371	0.0181129	62.5906
1.47901e-08	6	32666960	3395	-0.1586	0.02793	ebi-a-GCST90001560	rs114968045	C	T	0.2996	CD45RA+ CD8+ T cell Absolute Count	0.2996	0.0105566	36.2007
1.222e-09	6	32602482	3395	0.1747	0.02866	ebi-a-GCST90001560	rs3104369	C	T	0.7732	CD45RA+ CD8+ T cell Absolute Count	0.2268	0.0107041	36.712
1.04112e-33	2	38925155	3427	0.2701	0.02208	ebi-a-GCST90001561	rs11896593	C	G	0.3707	CD45RA+ CD8+ T cell %CD8+ T cell	0.3707	0.0340376	120.687
9.92887e-15	2	38899155	3427	0.174	0.02238	ebi-a-GCST90001561	rs28578699	C	A	0.3669	CD45RA+ CD8+ T cell %CD8+ T cell	0.3669	0.0140653	48.8608
8.10588e-11	2	38897781	3427	0.1592	0.02442	ebi-a-GCST90001562	rs6707421	G	A	0.3011	CD45RA+ CD8+ T cell %T cell	0.3011	0.010667	36.9284
1.63606e-26	2	38921934	3427	0.2378	0.02213	ebi-a-GCST90001562	rs7583259	G	C	0.5023	CD45RA+ CD8+ T cell %T cell	0.4977	0.0282738	99.6555
1.652e-08	6	31417540	3427	0.1499	0.02649	ebi-a-GCST90001562	rs2596459	T	G	0.5099	CD45RA+ CD8+ T cell %T cell	0.4901	0.0112306	38.9017
6.09902e-09	6	31320654	3427	-0.1522	0.02611	ebi-a-GCST90001568	rs2523614	C	T	0.2642	Naive CD4-CD8- T cell %T cell	0.2642	0.00900641	31.1273
4.71498e-08	1	157954450	3395	0.4732	0.08644	ebi-a-GCST90001569	rs111902980	A	G	0.0193	Effector Memory CD4-CD8- T cell Absolute Count	0.0193	0.00847643	29.0064
5.45205e-09	2	87047145	3395	0.177	0.03027	ebi-a-GCST90001569	rs6710361	A	G	0.1985	Effector Memory CD4-CD8- T cell Absolute Count	0.1985	0.00996875	34.1645
1.84599e-08	6	102294761	3395	0.3984	0.07064	ebi-a-GCST90001569	rs139249541	G	A	0.0314	Effector Memory CD4-CD8- T cell Absolute Count	0.0314	0.00965479	33.0781
2.837e-09	17	33794697	3395	0.1522	0.02556	ebi-a-GCST90001569	rs9896155	G	A	0.6739	Effector Memory CD4-CD8- T cell Absolute Count	0.3261	0.0101814	34.9007
2.64899e-08	1	157954450	3427	0.5134	0.09207	ebi-a-GCST90001570	rs111902980	A	G	0.0193	Effector Memory CD4-CD8- T cell %CD4-CD8- T cell	0.0193	0.00997781	34.5184
1.08993e-14	2	38920621	3427	-0.2034	0.0262	ebi-a-GCST90001570	rs6729180	T	C	0.3844	Effector Memory CD4-CD8- T cell %CD4-CD8- T cell	0.3844	0.0195801	68.401
3.31597e-08	8	135490341	3427	0.2343	0.04232	ebi-a-GCST90001570	rs116877116	A	G	0.1008	Effector Memory CD4-CD8- T cell %CD4-CD8- T cell	0.1008	0.00995157	34.4267
5.06058e-11	2	87021659	3427	0.2019	0.03063	ebi-a-GCST90001571	rs34546581	A	G	0.1923	Effector Memory CD4-CD8- T cell %T cell	0.1923	0.0126629	43.9266
4.23545e-11	6	102272234	3427	0.4707	0.07114	ebi-a-GCST90001571	rs13210358	T	C	0.0312	Effector Memory CD4-CD8- T cell %T cell	0.0312	0.0133939	46.4969
2.83498e-09	6	100774499	3427	0.3476	0.05835	ebi-a-GCST90001571	rs113500908	T	C	0.0449	Effector Memory CD4-CD8- T cell %T cell	0.0449	0.010363	35.8649
8.39267e-14	2	38920621	3395	0.1948	0.026	ebi-a-GCST90001572	rs6729180	T	C	0.3848	Terminally Differentiated CD4-CD8- T cell Absolute Count	0.3848	0.0179663	62.075
1.02991e-11	6	32584894	3395	-0.2535	0.03713	ebi-a-GCST90001572	rs508318	A	G	0.2022	Terminally Differentiated CD4-CD8- T cell Absolute Count	0.2022	0.020733	71.8363
1.30497e-12	6	32586382	3395	-0.2671	0.03751	ebi-a-GCST90001572	rs61126090	G	A	0.1973	Terminally Differentiated CD4-CD8- T cell Absolute Count	0.1973	0.0225974	78.4456
1.256e-08	2	38897249	3427	0.1603	0.0281	ebi-a-GCST90001573	rs12712610	G	A	0.2969	Terminally Differentiated CD4-CD8- T cell %CD4-CD8- T cell	0.2969	0.0107281	37.1423
7.89587e-18	2	38921934	3427	0.22	0.02544	ebi-a-GCST90001573	rs7583259	G	C	0.5023	Terminally Differentiated CD4-CD8- T cell %CD4-CD8- T cell	0.4977	0.0241995	84.9387
1.77501e-14	2	38920621	3427	0.202	0.02624	ebi-a-GCST90001574	rs6729180	T	C	0.3844	Terminally Differentiated CD4-CD8- T cell %T cell	0.3844	0.0193114	67.4441
4.74602e-09	2	87035076	3427	0.1903	0.03241	ebi-a-GCST90001574	rs6755452	G	T	0.1886	Terminally Differentiated CD4-CD8- T cell %T cell	0.1886	0.0110837	38.3871
1.09099e-09	6	32586383	3427	-0.2109	0.0345	ebi-a-GCST90001574	rs28383283	T	C	0.281	Terminally Differentiated CD4-CD8- T cell %T cell	0.281	0.0179729	62.6838
1.81001e-08	6	32545293	3427	0.2271	0.04024	ebi-a-GCST90001574	rs9269614	G	A	0.7677	Terminally Differentiated CD4-CD8- T cell %T cell	0.2323	0.0183952	64.1843
1.97301e-08	6	32584977	3427	-0.2092	0.03717	ebi-a-GCST90001574	rs113016235	G	T	0.1994	Terminally Differentiated CD4-CD8- T cell %T cell	0.1994	0.0139731	48.5362
2.197e-08	17	4224639	3427	-0.1391	0.0248	ebi-a-GCST90001575	rs66679234	T	C	0.4246	Naive CD4+ T cell %T cell	0.4246	0.0094544	32.6904
9.20195e-09	5	158317602	3656	-0.2625	0.04559	ebi-a-GCST90001577	rs75512885	A	T	0.0788	Transitional B cell Absolute Count	0.0788	0.0100039	36.9236
4.05882e-46	1	161528012	3629	-0.4648	0.03214	ebi-a-GCST90001579	rs147174426	T	A	0.1717	CD14- CD16+ monocyte Absolute Count	0.1717	0.0614498	237.471
7.587e-10	1	161194400	3629	0.1649	0.02672	ebi-a-GCST90001580	rs3829793	G	C	0.3147	CD14+ CD16+ monocyte Absolute Count	0.3147	0.0117287	43.0447
2.24698e-10	1	161937774	3629	-0.3061	0.04812	ebi-a-GCST90001580	rs71639910	A	G	0.0704	CD14+ CD16+ monocyte Absolute Count	0.0704	0.0122638	45.0331
1.55597e-113	1	161526397	3629	-0.6399	0.02726	ebi-a-GCST90001580	rs71632979	G	A	0.2479	CD14+ CD16+ monocyte Absolute Count	0.2479	0.152689	653.598
9.29394e-24	1	161510516	3629	0.3274	0.03235	ebi-a-GCST90001581	rs144126567	G	C	0.1737	CD14- CD16- Absolute Count	0.1737	0.0307698	115.145
2.044e-08	1	227562378	3629	-0.2609	0.04641	ebi-a-GCST90001581	rs3014270	T	C	0.0743	CD14- CD16- Absolute Count	0.0743	0.00936348	34.2823
6.34805e-09	7	92408370	3629	-0.1786	0.03068	ebi-a-GCST90001581	rs445	T	C	0.1941	CD14- CD16- Absolute Count	0.1941	0.00997929	36.5597
6.7936e-12	12	69744014	3629	0.3084	0.0448	ebi-a-GCST90001581	rs1800973	A	C	0.0798	CD14- CD16- Absolute Count	0.0798	0.0139683	51.3808
9.91791e-10	2	182323766	3629	0.1517	0.02476	ebi-a-GCST90001582	rs1375493	A	G	0.3781	CD14+ CD16- monocyte Absolute Count	0.3781	0.0108225	39.6827
1.36301e-09	7	92408370	3629	-0.1822	0.02999	ebi-a-GCST90001582	rs445	T	C	0.1941	CD14+ CD16- monocyte Absolute Count	0.1941	0.0103856	38.0641
1.16001e-09	9	113901309	3629	-0.1487	0.02438	ebi-a-GCST90001582	rs2418135	A	G	0.5236	CD14+ CD16- monocyte Absolute Count	0.4764	0.0110312	40.4565
1.76799e-08	9	113902881	3629	-0.1378	0.0244	ebi-a-GCST90001583	rs12346499	T	C	0.5233	Monocyte Absolute Count	0.4767	0.0094738	34.6901
6.64049e-45	1	161528012	3629	-0.4529	0.03177	ebi-a-GCST90001584	rs147174426	T	A	0.1717	CD14- CD16+ monocyte %monocyte	0.1717	0.0583435	224.723
5.41003e-09	15	80263217	3629	-0.1739	0.02973	ebi-a-GCST90001584	rs3826007	T	C	0.2136	CD14- CD16+ monocyte %monocyte	0.2136	0.0101595	37.2268
6.142e-10	1	161194400	3629	0.1677	0.02704	ebi-a-GCST90001585	rs3829793	G	C	0.3147	CD14+ CD16+ monocyte %monocyte	0.3147	0.0121304	44.5371
4.583e-09	1	161937774	3629	-0.2863	0.04872	ebi-a-GCST90001585	rs71639910	A	G	0.0704	CD14+ CD16+ monocyte %monocyte	0.0704	0.0107286	39.3345
1.40605e-134	1	161526397	3629	-0.7013	0.02722	ebi-a-GCST90001585	rs71632979	G	A	0.2479	CD14+ CD16+ monocyte %monocyte	0.2479	0.183396	814.565
8.34257e-67	1	161528012	3629	0.5558	0.03153	ebi-a-GCST90001586	rs147174426	T	A	0.1717	CD14+ CD16- monocyte %monocyte	0.1717	0.0878668	349.393
1.77301e-08	1	166026114	3629	-0.254	0.04499	ebi-a-GCST90001586	rs74975395	T	C	0.081	CD14+ CD16- monocyte %monocyte	0.081	0.00960501	35.1752
1.45399e-08	1	166026114	3629	0.2556	0.045	ebi-a-GCST90001587	rs74975395	T	C	0.081	CD16+ monocyte %monocyte	0.081	0.0097264	35.6242
1.11789e-64	1	161528012	3629	-0.5472	0.03158	ebi-a-GCST90001587	rs147174426	T	A	0.1717	CD16+ monocyte %monocyte	0.1717	0.0851687	337.665
1.43186e-16	13	108993494	3653	-0.2201	0.02651	ebi-a-GCST90001588	rs12874404	G	A	0.3195	T/B cell	0.3195	0.0210654	78.5647
2.18198e-10	17	2716155	3653	0.1572	0.02469	ebi-a-GCST90001588	rs9892810	C	T	0.597	T/B cell	0.403	0.0118909	43.9361
1.81301e-08	17	38125346	3653	-0.1467	0.026	ebi-a-GCST90001588	rs3894193	G	C	0.467	T/B cell	0.467	0.0107136	39.5389
2.39299e-08	6	31388449	3652	0.1905	0.03406	ebi-a-GCST90001589	rs73402222	C	T	0.3456	CD4+/CD8+ T cell	0.3456	0.0164149	60.9141
7.66126e-12	12	111884608	3652	-0.1838	0.02676	ebi-a-GCST90001590	rs3184504	C	T	0.5305	CD4+ T cell Absolute Count	0.4695	0.0168284	62.4749
3.5229e-11	6	31206206	3652	0.1887	0.0284	ebi-a-GCST90001592	rs3130685	T	C	0.3428	CD8+ T cell Absolute Count	0.3428	0.016044	59.5154
1.42699e-09	6	32445916	3652	0.1842	0.03036	ebi-a-GCST90001592	rs28895267	T	C	0.3161	CD8+ T cell Absolute Count	0.3161	0.0146699	54.3422
2.756e-09	6	31388449	3668	-0.1934	0.03245	ebi-a-GCST90001593	rs73402222	C	T	0.3458	CD8+ T cell %T cell	0.3458	0.016923	63.1079
3.35097e-08	11	19175633	3652	-0.4567	0.08253	ebi-a-GCST90001594	rs11025036	A	G	0.022	CD4+CD8+ T cell Absolute Count	0.022	0.00897539	33.0569
1.033e-22	12	6900616	3652	0.273	0.02764	ebi-a-GCST90001594	rs2857229	G	A	0.2581	CD4+CD8+ T cell Absolute Count	0.2581	0.0285423	107.24
2.86682e-11	6	100468602	3652	0.425	0.06368	ebi-a-GCST90001596	rs79251210	A	G	0.0379	CD8dim T cell Absolute Count	0.0379	0.0131725	48.7213
8.63376e-12	6	102294761	3652	0.4806	0.07016	ebi-a-GCST90001596	rs139249541	G	A	0.0316	CD8dim T cell Absolute Count	0.0316	0.0141364	52.3378
2.41102e-08	17	33796260	3652	0.1339	0.02395	ebi-a-GCST90001596	rs9916629	C	T	0.5122	CD8dim T cell Absolute Count	0.4878	0.00895927	32.997
2.98676e-15	6	102294761	3668	0.5664	0.07147	ebi-a-GCST90001597	rs139249541	G	A	0.0315	CD8dim T cell %T cell	0.0315	0.0195743	73.1921
4.30725e-14	6	100526652	3668	0.4888	0.06448	ebi-a-GCST90001597	rs79086781	T	C	0.0378	CD8dim T cell %T cell	0.0378	0.01738	64.842
7.04206e-13	2	87035076	3652	0.2134	0.02962	ebi-a-GCST90001598	rs6755452	G	T	0.1925	CD4-CD8- T cell Absolute Count	0.1925	0.0141577	52.4176
7.58805e-09	17	33794697	3652	0.1433	0.02475	ebi-a-GCST90001598	rs9896155	G	A	0.6737	CD4-CD8- T cell Absolute Count	0.3263	0.0090283	33.2535
2.32916e-15	2	87035076	3668	0.2426	0.03049	ebi-a-GCST90001599	rs6755452	G	T	0.1918	CD4-CD8- T cell %T cell	0.1918	0.0182465	68.1348
8.3299e-09	6	100468602	3668	0.3685	0.0638	ebi-a-GCST90001599	rs79251210	A	G	0.0378	CD4-CD8- T cell %T cell	0.0378	0.00987784	36.5734
9.72299e-11	6	102294761	3668	0.4569	0.0704	ebi-a-GCST90001599	rs139249541	G	A	0.0315	CD4-CD8- T cell %T cell	0.0315	0.0127374	47.2979
1.646e-08	6	32591976	3653	0.1945	0.03437	ebi-a-GCST90001601	rs9271629	A	C	0.7416	Lymphocyte Absolute Count	0.2584	0.0144988	53.7138
9.39399e-09	12	111973358	3653	-0.1543	0.02682	ebi-a-GCST90001601	rs597808	G	A	0.5363	Lymphocyte Absolute Count	0.4637	0.0118415	43.7514
1.12199e-08	18	12394263	3669	-0.1502	0.02624	ebi-a-GCST90001602	rs77650974	A	G	0.3227	Lymphocyte %leukocyte	0.3227	0.00986166	36.5229
2.266e-10	6	32591976	3653	0.2148	0.03378	ebi-a-GCST90001603	rs9271629	A	C	0.7416	T cell Absolute Count	0.2584	0.0176832	65.7236
2.64698e-08	12	111884608	3653	-0.1468	0.02633	ebi-a-GCST90001603	rs3184504	C	T	0.5304	T cell Absolute Count	0.4696	0.0107353	39.6199
4.60999e-13	17	33770802	3669	-0.2345	0.03229	ebi-a-GCST90001604	rs10512469	T	C	0.1639	T cell %lymphocyte	0.1639	0.0150714	56.1124
1.40508e-15	17	33797371	3669	0.1918	0.02391	ebi-a-GCST90001604	rs9916257	T	G	0.5685	T cell %lymphocyte	0.4315	0.0180484	67.3999
2.72603e-08	6	102272234	3668	-0.3968	0.07123	ebi-a-GCST90001606	rs13210358	T	C	0.0315	CD4+ T cell %leukocyte	0.0315	0.00960691	35.5605
1.163e-09	6	31206206	3668	0.1801	0.02952	ebi-a-GCST90001607	rs3130685	T	C	0.3428	CD8+ T cell %leukocyte	0.3428	0.0146149	54.3729
4.29339e-26	12	6900616	3668	0.2919	0.02741	ebi-a-GCST90001608	rs2857229	G	A	0.2578	CD4+CD8+ T cell %leukocyte	0.2578	0.0326063	123.564
5.05592e-31	2	87023103	3652	-0.364	0.03114	ebi-a-GCST90001609	rs35290870	C	G	0.1955	CD4+ CD8dim T cell Absolute Count	0.1955	0.0416779	158.74
3.19227e-11	6	32383138	3652	0.2258	0.03391	ebi-a-GCST90001609	rs4959028	G	A	0.23	CD4+ CD8dim T cell Absolute Count	0.23	0.0180591	67.128
3.96397e-09	6	32560262	3652	0.2152	0.03648	ebi-a-GCST90001609	rs28366280	G	A	0.2493	CD4+ CD8dim T cell Absolute Count	0.2493	0.0173342	64.3858
1.7049e-36	2	87023103	3668	-0.3858	0.03024	ebi-a-GCST90001610	rs35290870	C	G	0.1948	CD4+ CD8dim T cell %lymphocyte	0.1948	0.0466925	179.559
1.40702e-18	6	32383138	3668	0.2877	0.03253	ebi-a-GCST90001610	rs4959028	G	A	0.2297	CD4+ CD8dim T cell %lymphocyte	0.2297	0.0292908	110.62
6.00482e-13	6	32561743	3668	-0.2598	0.03595	ebi-a-GCST90001610	rs9270601	C	G	0.795	CD4+ CD8dim T cell %lymphocyte	0.205	0.0220003	82.4675
4.76212e-36	2	87023103	3668	-0.3848	0.03036	ebi-a-GCST90001611	rs35290870	C	G	0.1948	CD4+ CD8dim T cell %leukocyte	0.1948	0.0464508	178.584
2.81384e-11	6	32560262	3668	0.2355	0.03527	ebi-a-GCST90001611	rs28366280	G	A	0.2492	CD4+ CD8dim T cell %leukocyte	0.2492	0.0207532	77.6934
2.72772e-16	6	32383138	3668	0.2689	0.0327	ebi-a-GCST90001611	rs4959028	G	A	0.2297	CD4+ CD8dim T cell %leukocyte	0.2297	0.0255878	96.2681
5.86138e-13	6	100526652	3668	0.471	0.06515	ebi-a-GCST90001612	rs79086781	T	C	0.0378	CD8dim T cell %leukocyte	0.0378	0.0161372	60.1294
6.09537e-13	6	102294761	3668	0.5228	0.07237	ebi-a-GCST90001612	rs139249541	G	A	0.0315	CD8dim T cell %leukocyte	0.0315	0.0166767	62.1738
3.24489e-14	2	87035076	3668	0.2296	0.03013	ebi-a-GCST90001613	rs6755452	G	T	0.1918	CD4-CD8- T cell %leukocyte	0.1918	0.0163434	60.9102
2.69197e-09	6	102294761	3668	0.415	0.06958	ebi-a-GCST90001613	rs139249541	G	A	0.0315	CD4-CD8- T cell %leukocyte	0.0315	0.0105084	38.9329
2.02302e-08	6	100468602	3668	0.3543	0.06302	ebi-a-GCST90001613	rs79251210	A	G	0.0378	CD4-CD8- T cell %leukocyte	0.0378	0.00913123	33.7836
2.38798e-08	17	33794697	3668	0.1408	0.02517	ebi-a-GCST90001613	rs9896155	G	A	0.6738	CD4-CD8- T cell %leukocyte	0.3262	0.00871466	32.2288
4.58501e-09	6	31388449	3668	-0.1904	0.03241	ebi-a-GCST90001614	rs73402222	C	T	0.3458	CD8+ and CD8dim T cell %leukocyte	0.3458	0.0164021	61.1328
9.08092e-10	17	33774635	3668	-0.1548	0.0252	ebi-a-GCST90001614	rs11080350	T	C	0.4017	CD8+ and CD8dim T cell %leukocyte	0.4017	0.0115184	42.7186
1.90414e-11	6	32501347	3650	0.3066	0.04553	ebi-a-GCST90001615	rs67851010	A	G	0.7905	TCRgd T cell Absolute Count	0.2095	0.0311358	117.234
3.16199e-08	6	32627042	3650	-0.1947	0.03512	ebi-a-GCST90001615	rs9273390	C	G	0.1942	TCRgd T cell Absolute Count	0.1942	0.0118642	43.8002
2.48897e-08	6	32528414	3666	0.3943	0.07059	ebi-a-GCST90001617	rs72845743	A	G	0.415	TCRgd T cell %lymphocyte	0.415	0.0754897	299.179
6.52529e-13	6	32503204	3580	0.3263	0.04522	ebi-a-GCST90001618	rs68174286	T	C	0.2803	HLA DR+ T cell Absolute Count	0.2803	0.0429575	160.601
2.585e-10	9	117649136	3580	-0.1628	0.02568	ebi-a-GCST90001618	rs2181036	C	T	0.4168	HLA DR+ T cell Absolute Count	0.4168	0.012885	46.7043
3.323e-09	16	10825434	3580	-0.1472	0.02482	ebi-a-GCST90001618	rs1084559	A	G	0.602	HLA DR+ T cell Absolute Count	0.398	0.0103831	37.5404
6.46205e-10	16	10569039	3580	-0.2015	0.03253	ebi-a-GCST90001618	rs72779785	G	A	0.1635	HLA DR+ T cell Absolute Count	0.1635	0.0111062	40.1841
3.6166e-55	16	10970902	3580	-0.4355	0.02736	ebi-a-GCST90001618	rs3087456	A	G	0.7659	HLA DR+ T cell Absolute Count	0.2341	0.0680111	261.102
9.31408e-09	6	32582612	3596	0.1693	0.0294	ebi-a-GCST90001619	rs3104414	A	G	0.3813	HLA DR+ T cell%T cell	0.3813	0.0135236	49.27
1.45898e-09	9	117645562	3596	-0.1471	0.02426	ebi-a-GCST90001619	rs7032773	T	C	0.4182	HLA DR+ T cell%T cell	0.4182	0.0105296	38.2462
3.08177e-70	16	10970902	3596	-0.4611	0.02546	ebi-a-GCST90001619	rs3087456	A	G	0.7661	HLA DR+ T cell%T cell	0.2339	0.0761967	296.438
9.71091e-09	16	10824872	3596	-0.1328	0.02309	ebi-a-GCST90001619	rs1084560	G	A	0.5726	HLA DR+ T cell%T cell	0.4274	0.00863201	31.2936
1.185e-09	6	32503204	3596	0.2699	0.04426	ebi-a-GCST90001620	rs68174286	T	C	0.2799	HLA DR+ T cell%lymphocyte	0.2799	0.0293651	108.731
5.14505e-10	9	117645562	3596	-0.1552	0.0249	ebi-a-GCST90001620	rs7032773	T	C	0.4182	HLA DR+ T cell%lymphocyte	0.4182	0.0117212	42.6255
3.046e-08	16	10993712	3596	-0.2598	0.0468	ebi-a-GCST90001620	rs55724950	A	G	0.0654	HLA DR+ T cell%lymphocyte	0.0654	0.0082511	29.9012
7.09088e-69	16	10970902	3596	-0.4689	0.02616	ebi-a-GCST90001620	rs3087456	A	G	0.7661	HLA DR+ T cell%lymphocyte	0.2339	0.0787964	307.417
1.096e-08	16	10651993	3596	0.4397	0.07676	ebi-a-GCST90001620	rs62029480	T	C	0.0236	HLA DR+ T cell%lymphocyte	0.0236	0.0089101	32.3108
2.22382e-11	6	101911859	3653	0.4706	0.07011	ebi-a-GCST90001621	rs75494211	A	G	0.0328	Natural Killer T Absolute Count	0.0328	0.0140515	52.0333
2.44298e-10	6	102294761	3653	0.4624	0.07284	ebi-a-GCST90001621	rs139249541	G	A	0.0316	Natural Killer T Absolute Count	0.0316	0.013086	48.4106
2.844e-08	8	144992862	3653	0.1387	0.02493	ebi-a-GCST90001621	rs7819099	G	A	0.5116	Natural Killer T Absolute Count	0.4884	0.00961367	35.4402
2.79383e-25	11	112705025	3653	-0.4086	0.03904	ebi-a-GCST90001621	rs78268116	T	C	0.1096	Natural Killer T Absolute Count	0.1096	0.0325854	122.976
2.78099e-08	11	112914680	3653	0.1721	0.03092	ebi-a-GCST90001621	rs12224032	G	C	0.2087	Natural Killer T Absolute Count	0.2087	0.00978262	36.0692
4.132e-09	17	33796260	3653	0.1457	0.02472	ebi-a-GCST90001621	rs9916629	C	T	0.5123	Natural Killer T Absolute Count	0.4877	0.0106078	39.1444
3.90904e-09	6	101417409	3669	0.3253	0.05512	ebi-a-GCST90001622	rs115536607	T	C	0.0545	Natural Killer T %T cell	0.0545	0.0109058	40.4324
5.36661e-15	6	101980039	3669	0.6063	0.07722	ebi-a-GCST90001622	rs117147408	G	A	0.0275	Natural Killer T %T cell	0.0275	0.019662	73.5466
2.828e-10	6	100468602	3669	0.4184	0.06614	ebi-a-GCST90001622	rs79251210	A	G	0.0377	Natural Killer T %T cell	0.0377	0.0127018	47.1767
3.91399e-10	6	97889936	3669	0.3723	0.05934	ebi-a-GCST90001622	rs9488834	A	G	0.0465	Natural Killer T %T cell	0.0465	0.0122911	45.6322
3.24997e-09	8	144992862	3669	0.148	0.02495	ebi-a-GCST90001622	rs7819099	G	A	0.5112	Natural Killer T %T cell	0.4888	0.0109465	40.5851
3.41499e-08	11	112914680	3669	0.1713	0.03097	ebi-a-GCST90001622	rs12224032	G	C	0.2086	Natural Killer T %T cell	0.2086	0.00968847	35.8752
1.03992e-27	11	112751407	3669	-0.435	0.03955	ebi-a-GCST90001622	rs77738700	A	G	0.1067	Natural Killer T %T cell	0.1067	0.036072	137.226
2.24502e-08	6	101417409	3669	0.3109	0.05547	ebi-a-GCST90001623	rs115536607	T	C	0.0545	Natural Killer T %lymphocyte	0.0545	0.00996161	36.8968
2.20999e-09	6	97889936	3669	0.3581	0.05971	ebi-a-GCST90001623	rs9488834	A	G	0.0465	Natural Killer T %lymphocyte	0.0465	0.0113714	42.1784
1.789e-09	6	100468602	3669	0.4014	0.06656	ebi-a-GCST90001623	rs79251210	A	G	0.0377	Natural Killer T %lymphocyte	0.0377	0.0116906	43.3765
3.23221e-13	6	101980039	3669	0.5685	0.07776	ebi-a-GCST90001623	rs117147408	G	A	0.0275	Natural Killer T %lymphocyte	0.0275	0.0172867	64.5056
3.34003e-09	8	144992862	3669	0.1488	0.0251	ebi-a-GCST90001623	rs7819099	G	A	0.5112	Natural Killer T %lymphocyte	0.4888	0.0110652	41.03
8.64172e-26	11	112751407	3669	-0.4214	0.03983	ebi-a-GCST90001623	rs77738700	A	G	0.1067	Natural Killer T %lymphocyte	0.1067	0.0338517	128.484
9.10207e-09	17	33805730	3669	0.1443	0.02505	ebi-a-GCST90001623	rs9912354	T	C	0.5271	Natural Killer T %lymphocyte	0.4729	0.0103807	38.4652
3.819e-08	17	33773022	3669	-0.1866	0.03387	ebi-a-GCST90001623	rs7218011	G	A	0.1634	Natural Killer T %lymphocyte	0.1634	0.0095197	35.2442
4.75401e-09	9	117660933	3579	-0.1511	0.02575	ebi-a-GCST90001624	rs1322067	G	A	0.4173	HLA DR+ CD4+ T cell Absolute Count	0.4173	0.0111033	40.1625
1.39798e-25	16	10970902	3579	-0.2926	0.02777	ebi-a-GCST90001624	rs3087456	A	G	0.766	HLA DR+ CD4+ T cell Absolute Count	0.234	0.0306919	113.261
4.5196e-32	16	10986596	3595	-0.2989	0.02511	ebi-a-GCST90001625	rs11641185	T	C	0.7744	HLA DR+ CD4+ T cell %T cell	0.2256	0.0312166	115.776
1.392e-08	9	117645562	3595	-0.1334	0.02345	ebi-a-GCST90001626	rs7032773	T	C	0.4182	HLA DR+ CD4+ T cell %lymphocyte	0.4182	0.00865963	31.3858
1.34307e-33	16	10970902	3595	-0.3114	0.02551	ebi-a-GCST90001626	rs3087456	A	G	0.7662	HLA DR+ CD4+ T cell %lymphocyte	0.2338	0.0347419	129.321
5.15941e-15	6	32448398	3579	0.2434	0.03098	ebi-a-GCST90001627	rs9378213	G	T	0.3061	HLA DR+ CD8+ T cell Absolute Count	0.3061	0.025167	92.3464
3.16599e-08	9	117649136	3579	-0.1446	0.02608	ebi-a-GCST90001627	rs2181036	C	T	0.4167	HLA DR+ CD8+ T cell Absolute Count	0.4167	0.0101644	36.7314
1.358e-10	16	10569039	3579	-0.2122	0.03296	ebi-a-GCST90001627	rs72779785	G	A	0.1636	HLA DR+ CD8+ T cell Absolute Count	0.1636	0.012323	44.6295
5.57057e-52	16	10970902	3579	-0.4286	0.0278	ebi-a-GCST90001627	rs3087456	A	G	0.766	HLA DR+ CD8+ T cell Absolute Count	0.234	0.0658535	252.164
3.78704e-11	6	32448398	3595	0.1984	0.02991	ebi-a-GCST90001628	rs9378213	G	T	0.3057	HLA DR+ CD8+ T cell %T cell	0.3057	0.0167092	61.0564
4.62402e-08	11	107676543	3595	-0.1295	0.02364	ebi-a-GCST90001628	rs542160	T	C	0.5089	HLA DR+ CD8+ T cell %T cell	0.4911	0.00838247	30.3728
5.96403e-09	16	10569039	3595	-0.1852	0.03176	ebi-a-GCST90001628	rs72779785	G	A	0.1634	HLA DR+ CD8+ T cell %T cell	0.1634	0.00937739	34.0119
1.46893e-62	16	10970902	3595	-0.4526	0.02659	ebi-a-GCST90001628	rs3087456	A	G	0.7662	HLA DR+ CD8+ T cell %T cell	0.2338	0.0733915	284.582
1.10892e-12	6	32448398	3595	0.2165	0.03031	ebi-a-GCST90001629	rs9378213	G	T	0.3057	HLA DR+ CD8+ T cell %lymphocyte	0.3057	0.019897	72.9414
9.22784e-61	16	10970902	3595	-0.4525	0.027	ebi-a-GCST90001629	rs3087456	A	G	0.7662	HLA DR+ CD8+ T cell %lymphocyte	0.2338	0.0733591	284.446
2.311e-09	16	10569039	3595	-0.1929	0.03221	ebi-a-GCST90001629	rs72779785	G	A	0.1634	HLA DR+ CD8+ T cell %lymphocyte	0.1634	0.0101734	36.9286
3.31398e-08	6	32443266	3652	0.1671	0.03018	ebi-a-GCST90001630	rs9269109	C	T	0.3642	CD8+ Natural Killer T Absolute Count	0.3642	0.0129313	47.8177
4.6505e-24	11	112705025	3652	-0.3964	0.0389	ebi-a-GCST90001630	rs78268116	T	C	0.1097	CD8+ Natural Killer T Absolute Count	0.1097	0.0306931	115.577
1.41286e-25	11	112704995	3668	-0.406	0.03854	ebi-a-GCST90001631	rs76161425	T	C	0.1088	CD8+ Natural Killer T %T cell	0.1088	0.0319658	121.056
2.18424e-24	11	112705025	3668	-0.3961	0.03859	ebi-a-GCST90001632	rs78268116	T	C	0.1095	CD8+ Natural Killer T %lymphocyte	0.1095	0.0305976	115.711
1.15691e-17	6	100468602	3652	0.5556	0.0646	ebi-a-GCST90001633	rs79251210	A	G	0.0379	CD8dim Natural Killer T Absolute Count	0.0379	0.022512	84.0611
1.39601e-10	6	101417409	3652	0.3487	0.05419	ebi-a-GCST90001633	rs115536607	T	C	0.0548	CD8dim Natural Killer T Absolute Count	0.0548	0.0125962	46.5625
1.37911e-18	6	101980039	3652	0.6679	0.0755	ebi-a-GCST90001633	rs117147408	G	A	0.0277	CD8dim Natural Killer T Absolute Count	0.0277	0.0240288	89.8646
4.39602e-09	6	97889936	3652	0.3428	0.05826	ebi-a-GCST90001633	rs9488834	A	G	0.0465	CD8dim Natural Killer T Absolute Count	0.0465	0.0104204	38.435
2.69215e-16	11	112751407	3652	-0.3231	0.03929	ebi-a-GCST90001633	rs77738700	A	G	0.1069	CD8dim Natural Killer T Absolute Count	0.1069	0.0199334	74.2368
2.201e-09	17	33797371	3652	0.1472	0.02455	ebi-a-GCST90001633	rs9916257	T	G	0.5685	CD8dim Natural Killer T Absolute Count	0.4315	0.0106306	39.2185
6.79047e-22	6	101980039	3668	0.7354	0.07599	ebi-a-GCST90001634	rs117147408	G	A	0.0275	CD8dim Natural Killer T %T cell	0.0275	0.0289267	109.204
2.169e-09	6	97889936	3668	0.352	0.05867	ebi-a-GCST90001634	rs9488834	A	G	0.0465	CD8dim Natural Killer T %T cell	0.0465	0.0109872	40.7267
5.80898e-20	6	100468602	3668	0.5985	0.06505	ebi-a-GCST90001634	rs79251210	A	G	0.0378	CD8dim Natural Killer T %T cell	0.0378	0.0260565	98.0786
3.72907e-13	6	101417409	3668	0.3978	0.05455	ebi-a-GCST90001634	rs115536607	T	C	0.0545	CD8dim Natural Killer T %T cell	0.0545	0.0163086	60.7787
3.55697e-08	8	145057868	3668	0.1399	0.02533	ebi-a-GCST90001634	rs11544989	G	A	0.6125	CD8dim Natural Killer T %T cell	0.3875	0.00929059	34.3787
2.05779e-16	11	112751407	3668	-0.3265	0.03954	ebi-a-GCST90001634	rs77738700	A	G	0.1067	CD8dim Natural Killer T %T cell	0.1067	0.0203216	76.0444
2.47002e-19	6	100468602	3668	0.5857	0.06479	ebi-a-GCST90001635	rs79251210	A	G	0.0378	CD8dim Natural Killer T %lymphocyte	0.0378	0.0249539	93.822
3.57298e-09	6	97889936	3668	0.3457	0.05842	ebi-a-GCST90001635	rs9488834	A	G	0.0465	CD8dim Natural Killer T %lymphocyte	0.0465	0.0105975	39.2665
1.34896e-12	6	101417409	3668	0.3865	0.05433	ebi-a-GCST90001635	rs115536607	T	C	0.0545	CD8dim Natural Killer T %lymphocyte	0.0545	0.0153953	57.3215
1.50591e-20	6	101980039	3668	0.7078	0.07572	ebi-a-GCST90001635	rs117147408	G	A	0.0275	CD8dim Natural Killer T %lymphocyte	0.0275	0.0267962	100.94
2.551e-08	8	145057868	3668	0.1407	0.02521	ebi-a-GCST90001635	rs11544989	G	A	0.6125	CD8dim Natural Killer T %lymphocyte	0.3875	0.00939715	34.7767
5.3765e-16	11	112751407	3668	-0.3205	0.03937	ebi-a-GCST90001635	rs77738700	A	G	0.1067	CD8dim Natural Killer T %lymphocyte	0.1067	0.0195816	73.2198
5.79202e-09	17	33797371	3668	0.1437	0.02463	ebi-a-GCST90001635	rs9916257	T	G	0.5684	CD8dim Natural Killer T %lymphocyte	0.4316	0.0101316	37.5227
5.12153e-12	2	87022759	3652	0.2127	0.03071	ebi-a-GCST90001636	rs34613828	T	A	0.1952	CD4-CD8- Natural Killer T Absolute Count	0.1952	0.0142145	52.6312
7.12033e-13	2	87022759	3668	0.2238	0.03107	ebi-a-GCST90001637	rs34613828	T	A	0.1945	CD4-CD8- Natural Killer T %T cell	0.1945	0.0156941	58.4518
5.29054e-18	6	100468602	3668	0.564	0.06488	ebi-a-GCST90001637	rs79251210	A	G	0.0378	CD4-CD8- Natural Killer T %T cell	0.0378	0.023139	86.8371
1.25314e-11	6	101417409	3668	0.3694	0.05436	ebi-a-GCST90001637	rs115536607	T	C	0.0545	CD4-CD8- Natural Killer T %T cell	0.0545	0.0140631	52.2908
2.75486e-20	6	101980039	3668	0.7037	0.07581	ebi-a-GCST90001637	rs117147408	G	A	0.0275	CD4-CD8- Natural Killer T %T cell	0.0275	0.0264867	99.742
8.37529e-11	6	97889936	3668	0.3806	0.05843	ebi-a-GCST90001637	rs9488834	A	G	0.0465	CD4-CD8- Natural Killer T %T cell	0.0465	0.0128452	47.7033
2.67979e-22	11	112751407	3668	-0.3832	0.0392	ebi-a-GCST90001637	rs77738700	A	G	0.1067	CD4-CD8- Natural Killer T %T cell	0.1067	0.0279926	105.576
3.04229e-12	2	87022759	3668	0.2167	0.03095	ebi-a-GCST90001638	rs34613828	T	A	0.1945	CD4-CD8- Natural Killer T %lymphocyte	0.1945	0.0147141	54.7474
2.386e-10	6	97889936	3668	0.3698	0.05821	ebi-a-GCST90001638	rs9488834	A	G	0.0465	CD4-CD8- Natural Killer T %lymphocyte	0.0465	0.0121266	45.0017
6.50429e-19	6	101980039	3668	0.675	0.07557	ebi-a-GCST90001638	rs117147408	G	A	0.0275	CD4-CD8- Natural Killer T %lymphocyte	0.0275	0.0243702	91.573
2.39276e-17	6	100468602	3668	0.5505	0.06465	ebi-a-GCST90001638	rs79251210	A	G	0.0378	CD4-CD8- Natural Killer T %lymphocyte	0.0378	0.0220446	82.6371
4.63554e-11	6	101417409	3668	0.3576	0.05416	ebi-a-GCST90001638	rs115536607	T	C	0.0545	CD4-CD8- Natural Killer T %lymphocyte	0.0545	0.013179	48.9595
7.84513e-22	11	112751407	3668	-0.3774	0.03905	ebi-a-GCST90001638	rs77738700	A	G	0.1067	CD4-CD8- Natural Killer T %lymphocyte	0.1067	0.0271516	102.316
1.54e-08	17	33796260	3668	0.1378	0.02431	ebi-a-GCST90001638	rs9916629	C	T	0.5123	CD4-CD8- Natural Killer T %lymphocyte	0.4877	0.00948867	35.1187
2.98903e-09	17	33814758	3669	0.2194	0.0369	ebi-a-GCST90001641	rs4796089	C	T	0.134	CD3- lymphocyte %leukocyte	0.134	0.0111719	41.4301
1.834e-10	13	108970631	3653	0.1537	0.02404	ebi-a-GCST90001642	rs12865434	G	A	0.4777	B cell Absolute Count	0.4777	0.0117883	43.5527
8.45006e-09	13	108957063	3669	0.1363	0.02361	ebi-a-GCST90001643	rs9520836	G	A	0.4999	B cell %CD3- lymphocyte	0.4999	0.00928884	34.3816
1.08393e-12	17	33797371	3669	0.1693	0.0237	ebi-a-GCST90001643	rs9916257	T	G	0.5685	B cell %CD3- lymphocyte	0.4315	0.0140623	52.3018
8.99498e-18	13	108993494	3669	0.2272	0.02633	ebi-a-GCST90001644	rs12874404	G	A	0.319	B cell %lymphocyte	0.319	0.0224277	84.1291
7.62904e-10	17	2716327	3669	-0.1493	0.02419	ebi-a-GCST90001644	rs66777340	T	C	0.4842	B cell %lymphocyte	0.4842	0.0111341	41.2885
3.83001e-09	1	25076059	3653	-0.3926	0.06648	ebi-a-GCST90001645	rs183053322	T	C	0.0356	Natural Killer Absolute Count	0.0356	0.0105837	39.0545
6.55104e-10	17	33772954	3653	0.2022	0.03265	ebi-a-GCST90001645	rs7216096	A	G	0.1622	Natural Killer Absolute Count	0.1622	0.0111118	41.025
8.82064e-17	17	33797371	3653	-0.2005	0.02398	ebi-a-GCST90001645	rs9916257	T	G	0.5686	Natural Killer Absolute Count	0.4314	0.0197218	73.4528
3.35097e-10	1	25076059	3669	-0.4163	0.06609	ebi-a-GCST90001646	rs183053322	T	C	0.0354	Natural Killer %CD3- lymphocyte	0.0354	0.0118357	43.9213
1.60398e-08	13	108993494	3669	-0.1456	0.02572	ebi-a-GCST90001646	rs12874404	G	A	0.319	Natural Killer %CD3- lymphocyte	0.319	0.00921066	34.0895
1.741e-08	17	33773022	3669	0.1822	0.03225	ebi-a-GCST90001646	rs7218011	G	A	0.1634	Natural Killer %CD3- lymphocyte	0.1634	0.00907605	33.5867
1.21088e-15	17	33797371	3669	-0.1909	0.02375	ebi-a-GCST90001646	rs9916257	T	G	0.5685	Natural Killer %CD3- lymphocyte	0.4315	0.0178794	66.7574
2.51299e-10	1	25076059	3669	-0.408	0.06431	ebi-a-GCST90001647	rs183053322	T	C	0.0354	Natural Killer %lymphocyte	0.0354	0.0113684	42.1674
1.97606e-15	17	33770802	3669	0.249	0.03122	ebi-a-GCST90001647	rs10512469	T	C	0.1639	Natural Killer %lymphocyte	0.1639	0.0169928	63.3899
1.51391e-23	17	33797371	3669	-0.2323	0.02306	ebi-a-GCST90001647	rs9916257	T	G	0.5685	Natural Killer %lymphocyte	0.4315	0.0264752	99.7249
8.31764e-17	1	161410253	3580	0.2631	0.03144	ebi-a-GCST90001648	rs115805162	T	C	0.2074	HLA DR+ Natural Killer Absolute Count	0.2074	0.022758	83.3245
2.05116e-136	1	161533055	3580	-0.6984	0.02689	ebi-a-GCST90001648	rs71632989	G	T	0.2473	HLA DR+ Natural Killer Absolute Count	0.2473	0.181587	793.875
1.153e-09	1	161937774	3580	-0.3019	0.04947	ebi-a-GCST90001648	rs71639910	A	G	0.0686	HLA DR+ Natural Killer Absolute Count	0.0686	0.0116471	42.1643
1.98701e-15	15	80260273	3580	-0.2666	0.03341	ebi-a-GCST90001648	rs8025803	T	A	0.1786	HLA DR+ Natural Killer Absolute Count	0.1786	0.0208539	76.2043
1.32008e-15	1	161410253	3596	0.2582	0.03216	ebi-a-GCST90001649	rs115805162	T	C	0.2076	HLA DR+ Natural Killer %Natural Killer	0.2076	0.0219338	80.598
1.30317e-124	1	161533055	3596	-0.6848	0.02772	ebi-a-GCST90001649	rs71632989	G	T	0.2474	HLA DR+ Natural Killer %Natural Killer	0.2474	0.174631	760.416
1.04299e-08	1	161559327	3596	0.1574	0.02744	ebi-a-GCST90001649	rs3933769	G	A	0.6143	HLA DR+ Natural Killer %Natural Killer	0.3857	0.01174	42.6949
4.96604e-08	1	156896164	3596	-0.1371	0.02509	ebi-a-GCST90001649	rs865239	G	A	0.5004	HLA DR+ Natural Killer %Natural Killer	0.4996	0.0093982	34.0976
5.41302e-09	1	160793560	3596	-0.1543	0.02638	ebi-a-GCST90001649	rs509749	G	A	0.4066	HLA DR+ Natural Killer %Natural Killer	0.4066	0.0114889	41.7708
8.73575e-17	15	80259074	3596	-0.2525	0.03019	ebi-a-GCST90001649	rs7180804	A	G	0.2162	HLA DR+ Natural Killer %Natural Killer	0.2162	0.021608	79.3741
6.72094e-09	17	33797371	3596	0.1457	0.02506	ebi-a-GCST90001649	rs9916257	T	G	0.5698	HLA DR+ Natural Killer %Natural Killer	0.4302	0.0104074	37.7975
4.80098e-10	1	160793560	3596	-0.1613	0.02585	ebi-a-GCST90001650	rs509749	G	A	0.4066	HLA DR+ Natural Killer %CD3- lymphocyte	0.4066	0.0125549	45.6961
9.977e-142	1	161526397	3596	-0.7124	0.02686	ebi-a-GCST90001650	rs71632979	G	A	0.2474	HLA DR+ Natural Killer %CD3- lymphocyte	0.2474	0.188991	837.518
6.86705e-09	1	161559327	3596	0.1562	0.0269	ebi-a-GCST90001650	rs3933769	G	A	0.6143	HLA DR+ Natural Killer %CD3- lymphocyte	0.3857	0.0115617	42.0388
1.62218e-17	1	161410253	3596	0.2697	0.0315	ebi-a-GCST90001650	rs115805162	T	C	0.2076	HLA DR+ Natural Killer %CD3- lymphocyte	0.2076	0.0239312	88.1173
4.21697e-16	15	80260273	3596	-0.2729	0.0334	ebi-a-GCST90001650	rs8025803	T	A	0.1783	HLA DR+ Natural Killer %CD3- lymphocyte	0.1783	0.0218224	80.1793
1.25101e-08	18	12394263	3669	0.1512	0.0265	ebi-a-GCST90001652	rs77650974	A	G	0.3227	Granulocyte %leukocyte	0.3227	0.00999341	37.0157
6.12915e-11	17	33814758	3440	-0.2435	0.0371	ebi-a-GCST90001653	rs4796089	C	T	0.1343	CD28- CD4-CD8- T cell %CD4-CD8- T cell	0.1343	0.0137871	48.0625
1.44601e-09	2	87047145	3408	0.1921	0.03166	ebi-a-GCST90001654	rs6710361	A	G	0.1991	CD28- CD4-CD8- T cell Absolute Count	0.1991	0.0117689	40.5621
5.64417e-12	17	33794697	3408	0.1857	0.02686	ebi-a-GCST90001654	rs9896155	G	A	0.6743	CD28- CD4-CD8- T cell Absolute Count	0.3257	0.0151469	52.3839
8.92401e-09	2	87021659	3440	0.1659	0.02878	ebi-a-GCST90001655	rs34546581	A	G	0.1927	CD28+ CD4-CD8- T cell %T cell	0.1927	0.00856327	29.6948
6.12915e-11	17	33814758	3440	0.2435	0.0371	ebi-a-GCST90001656	rs4796089	C	T	0.1343	CD28+ CD4-CD8- T cell %CD4-CD8- T cell	0.1343	0.0137871	48.0625
1e-200	10	97570315	3440	1.014	0.01774	ebi-a-GCST90001658	rs10736092	G	A	0.469	CD39+ CD4+ T cell %T cell	0.469	0.512122	3608.84
2.14289e-25	10	97016742	3440	0.4557	0.04341	ebi-a-GCST90001658	rs202211780	G	A	0.0879	CD39+ CD4+ T cell %T cell	0.0879	0.0332981	118.422
3.155e-11	10	98794615	3440	-0.172	0.02583	ebi-a-GCST90001658	rs12268044	T	C	0.3438	CD39+ CD4+ T cell %T cell	0.3438	0.0133484	46.5126
1.17598e-16	10	97294154	3440	0.4022	0.0483	ebi-a-GCST90001658	rs72809762	T	C	0.0674	CD39+ CD4+ T cell %T cell	0.0674	0.0203362	71.3671
1.62106e-13	10	97069472	3440	-0.2028	0.02738	ebi-a-GCST90001658	rs10786199	A	G	0.2888	CD39+ CD4+ T cell %T cell	0.2888	0.0168949	59.0828
3.17322e-60	10	97741071	3440	-0.3969	0.02378	ebi-a-GCST90001658	rs10882701	C	A	0.5141	CD39+ CD4+ T cell %T cell	0.4859	0.0787022	293.692
2.85825e-22	10	98168559	3440	-0.5209	0.0533	ebi-a-GCST90001658	rs7918541	G	A	0.9472	CD39+ CD4+ T cell %T cell	0.0528	0.0271403	95.9113
6.21871e-27	10	97016742	3440	0.4701	0.04338	ebi-a-GCST90001659	rs202211780	G	A	0.0879	CD39+ CD4+ T cell %CD4+ T cell	0.0879	0.0354358	126.304
2.15278e-25	10	98168559	3440	-0.5584	0.05319	ebi-a-GCST90001659	rs7918541	G	A	0.9472	CD39+ CD4+ T cell %CD4+ T cell	0.0528	0.0311886	110.678
2.12324e-18	10	97294154	3440	0.4246	0.04825	ebi-a-GCST90001659	rs72809762	T	C	0.0674	CD39+ CD4+ T cell %CD4+ T cell	0.0674	0.0226645	79.7274
4.54255e-61	10	97741071	3440	-0.3997	0.02377	ebi-a-GCST90001659	rs10882701	C	A	0.5141	CD39+ CD4+ T cell %CD4+ T cell	0.4859	0.0798165	298.211
1.20698e-13	10	97069472	3440	-0.2039	0.02738	ebi-a-GCST90001659	rs10786199	A	G	0.2888	CD39+ CD4+ T cell %CD4+ T cell	0.2888	0.0170786	59.7366
1.44112e-12	10	98794615	3440	-0.1834	0.02581	ebi-a-GCST90001659	rs12268044	T	C	0.3438	CD39+ CD4+ T cell %CD4+ T cell	0.3438	0.0151765	52.9808
1e-200	10	97570315	3440	1.023	0.01758	ebi-a-GCST90001659	rs10736092	G	A	0.469	CD39+ CD4+ T cell %CD4+ T cell	0.469	0.521253	3743.25
3.85301e-59	10	97741071	3408	-0.4118	0.0249	ebi-a-GCST90001660	rs10882701	C	A	0.5139	CD39+ CD4+ T cell Absolute Count	0.4861	0.0847241	315.282
1.06611e-27	10	97016742	3408	0.5001	0.04545	ebi-a-GCST90001660	rs202211780	G	A	0.088	CD39+ CD4+ T cell Absolute Count	0.088	0.0401441	142.449
1.11789e-18	10	97294154	3408	0.4486	0.05056	ebi-a-GCST90001660	rs72809762	T	C	0.0675	CD39+ CD4+ T cell Absolute Count	0.0675	0.0253338	88.5299
1.17706e-11	10	98794615	3408	-0.1846	0.02711	ebi-a-GCST90001660	rs12268044	T	C	0.3446	CD39+ CD4+ T cell Absolute Count	0.3446	0.0153927	53.2472
1e-200	10	97605057	3408	1.015	0.01927	ebi-a-GCST90001660	rs7074403	G	C	0.4688	CD39+ CD4+ T cell Absolute Count	0.4688	0.513107	3589.37
1.13501e-20	10	98169221	3408	0.5248	0.05593	ebi-a-GCST90001660	rs141018090	T	G	0.0524	CD39+ CD4+ T cell Absolute Count	0.0524	0.027351	95.7773
3.14268e-14	10	97069472	3408	-0.2188	0.02869	ebi-a-GCST90001660	rs10786199	A	G	0.2895	CD39+ CD4+ T cell Absolute Count	0.2895	0.0196942	68.4259
1.54099e-08	2	111808558	3440	-0.1604	0.02829	ebi-a-GCST90001661	rs12986962	G	A	0.2827	CD28- CD8dim T cell %T cell	0.2827	0.0104343	36.2516
1.46599e-09	6	101980039	3440	0.4819	0.07946	ebi-a-GCST90001661	rs117147408	G	A	0.0273	CD28- CD8dim T cell %T cell	0.0273	0.0123335	42.932
3.91201e-09	17	33814758	3440	-0.2225	0.0377	ebi-a-GCST90001661	rs4796089	C	T	0.1343	CD28- CD8dim T cell %T cell	0.1343	0.0115115	40.0376
4.32195e-10	17	33814758	3440	-0.2283	0.03646	ebi-a-GCST90001662	rs4796089	C	T	0.1343	CD28- CD8dim T cell %CD8dim T cell	0.1343	0.0121195	42.1781
3.58501e-08	2	111808558	3408	-0.1568	0.0284	ebi-a-GCST90001663	rs12986962	G	A	0.2826	CD28- CD8dim T cell Absolute Count	0.2826	0.00996909	34.2966
1.05201e-10	17	33803592	3408	0.1662	0.02565	ebi-a-GCST90001663	rs58745116	A	G	0.5219	CD28- CD8dim T cell Absolute Count	0.4781	0.0137847	47.607
2.208e-10	2	87058580	3440	0.1726	0.02712	ebi-a-GCST90001664	rs4832054	A	G	0.243	CD28+ CD45RA+ CD8dim T cell %T cell	0.243	0.0109601	38.0983
3.34103e-09	2	38431267	3440	-0.267	0.04503	ebi-a-GCST90001664	rs79827501	T	G	0.0731	CD28+ CD45RA+ CD8dim T cell %T cell	0.0731	0.00966057	33.537
8.40814e-17	2	38921934	3440	0.1951	0.02331	ebi-a-GCST90001664	rs7583259	G	C	0.502	CD28+ CD45RA+ CD8dim T cell %T cell	0.498	0.0190317	66.7004
2.273e-11	2	38897249	3440	0.1724	0.02569	ebi-a-GCST90001664	rs12712610	G	A	0.2977	CD28+ CD45RA+ CD8dim T cell %T cell	0.2977	0.0124281	43.2656
2.84603e-09	2	87009742	3440	0.1716	0.02881	ebi-a-GCST90001665	rs2367376	C	T	0.2464	CD28+ CD45RA+ CD8dim T cell %CD8dim T cell	0.2464	0.0109357	38.0126
2.60916e-12	2	38921934	3440	0.1741	0.02479	ebi-a-GCST90001665	rs7583259	G	C	0.502	CD28+ CD45RA+ CD8dim T cell %CD8dim T cell	0.498	0.0151552	52.9052
3.79603e-09	2	38897249	3440	0.1611	0.02726	ebi-a-GCST90001665	rs12712610	G	A	0.2977	CD28+ CD45RA+ CD8dim T cell %CD8dim T cell	0.2977	0.0108523	37.7196
8.33681e-16	2	38921934	3408	0.1794	0.02218	ebi-a-GCST90001666	rs7583259	G	C	0.5021	CD28+ CD45RA+ CD8dim T cell Absolute Count	0.4979	0.0160919	55.7054
2.72101e-08	2	87061070	3408	0.1398	0.02509	ebi-a-GCST90001666	rs61038907	A	C	0.2664	CD28+ CD45RA+ CD8dim T cell Absolute Count	0.2664	0.00763902	26.2188
2.82293e-11	2	38897249	3408	0.1631	0.02442	ebi-a-GCST90001666	rs12712610	G	A	0.2974	CD28+ CD45RA+ CD8dim T cell Absolute Count	0.2974	0.011117	38.2901
1e-200	10	97570315	3440	1.01	0.01914	ebi-a-GCST90001670	rs10736092	G	A	0.469	CD39+ CD8+ T cell %T cell	0.469	0.508089	3551.07
9.80167e-33	10	97881031	3440	0.6237	0.0518	ebi-a-GCST90001670	rs17111341	C	T	0.0667	CD39+ CD8+ T cell %T cell	0.0667	0.0484316	174.982
4.66445e-29	10	98139264	3440	0.7307	0.06471	ebi-a-GCST90001670	rs111534725	T	G	0.041	CD39+ CD8+ T cell %T cell	0.041	0.0419866	150.676
9.34545e-20	10	97972294	3440	0.6769	0.07397	ebi-a-GCST90001670	rs11818051	T	C	0.0317	CD39+ CD8+ T cell %T cell	0.0317	0.0281286	99.5051
9.09704e-16	10	96998743	3440	0.2205	0.0273	ebi-a-GCST90001670	rs12777195	G	A	0.3594	CD39+ CD8+ T cell %T cell	0.3594	0.0223878	78.732
1.22687e-41	10	95633120	3440	0.8332	0.06081	ebi-a-GCST90001670	rs12778618	C	T	0.0462	CD39+ CD8+ T cell %T cell	0.0462	0.0611826	224.054
1.13188e-27	10	95845989	3440	0.6459	0.05873	ebi-a-GCST90001670	rs72812685	A	G	0.0483	CD39+ CD8+ T cell %T cell	0.0483	0.0383537	137.119
1e-200	10	97592297	3440	1.002	0.01937	ebi-a-GCST90001671	rs4917715	G	C	0.469	CD39+ CD8+ T cell %CD8+ T cell	0.469	0.500072	3438.99
5.06524e-40	10	95633120	3440	0.8186	0.06103	ebi-a-GCST90001671	rs12778618	C	T	0.0462	CD39+ CD8+ T cell %CD8+ T cell	0.0462	0.0590572	215.782
7.75354e-26	10	95845989	3440	0.6238	0.05887	ebi-a-GCST90001671	rs72812685	A	G	0.0483	CD39+ CD8+ T cell %CD8+ T cell	0.0483	0.035774	127.554
1.639e-08	10	99452494	3440	-0.3008	0.05314	ebi-a-GCST90001671	rs146426185	C	A	0.0635	CD39+ CD8+ T cell %CD8+ T cell	0.0635	0.0107614	37.4
7.27445e-32	10	98139264	3440	0.7675	0.06467	ebi-a-GCST90001671	rs111534725	T	G	0.041	CD39+ CD8+ T cell %CD8+ T cell	0.041	0.0463222	166.991
1.73301e-16	10	96998591	3440	0.2205	0.02662	ebi-a-GCST90001671	rs2901833	A	G	0.383	CD39+ CD8+ T cell %CD8+ T cell	0.383	0.022979	80.8599
2.58881e-34	10	97881031	3440	0.6402	0.05184	ebi-a-GCST90001671	rs17111341	C	T	0.0667	CD39+ CD8+ T cell %CD8+ T cell	0.0667	0.051028	184.868
7.7464e-21	10	97972294	3440	0.6977	0.07403	ebi-a-GCST90001671	rs11818051	T	C	0.0317	CD39+ CD8+ T cell %CD8+ T cell	0.0317	0.0298839	105.906
2.78676e-21	10	97972294	3408	0.7156	0.07506	ebi-a-GCST90001672	rs11818051	T	C	0.0317	CD39+ CD8+ T cell Absolute Count	0.0317	0.0314369	110.549
1e-200	10	97601703	3408	1.01	0.01968	ebi-a-GCST90001672	rs10748649	C	A	0.469	CD39+ CD8+ T cell Absolute Count	0.469	0.508089	3518.02
3.22701e-42	10	95633120	3408	0.8528	0.06178	ebi-a-GCST90001672	rs12778618	C	T	0.0461	CD39+ CD8+ T cell Absolute Count	0.0461	0.0639629	232.745
1.48594e-29	10	95845989	3408	0.6785	0.05954	ebi-a-GCST90001672	rs72812685	A	G	0.0481	CD39+ CD8+ T cell Absolute Count	0.0481	0.0421567	149.905
5.68853e-28	10	98139264	3408	0.7282	0.06583	ebi-a-GCST90001672	rs111534725	T	G	0.0409	CD39+ CD8+ T cell Absolute Count	0.0409	0.0416024	147.849
1.4471e-33	10	97881031	3408	0.6424	0.05263	ebi-a-GCST90001672	rs17111341	C	T	0.0668	CD39+ CD8+ T cell Absolute Count	0.0668	0.0514508	184.747
7.19283e-15	10	96998688	3408	0.2118	0.0271	ebi-a-GCST90001672	rs12778797	C	T	0.3841	CD39+ CD8+ T cell Absolute Count	0.3841	0.0212244	73.8581
4.51804e-08	6	32446459	3130	0.1789	0.03263	ebi-a-GCST90001675	rs17203563	A	G	0.2767	CD28- CD127- CD25++ CD8+ T cell Absolute Count	0.2767	0.0128109	40.5924
1.035e-08	6	32443266	3130	0.1597	0.02782	ebi-a-GCST90001678	rs9269109	C	T	0.3593	CD28- CD25++ CD8+ T cell Absolute Count	0.3593	0.0117423	37.1662
3.41099e-08	10	6094697	3162	0.3212	0.05805	ebi-a-GCST90001679	rs61839660	T	C	0.0541	CD25++ CD8+ T cell %T cell	0.0541	0.010559	33.7226
3.00497e-09	2	54970478	3162	-0.7447	0.1252	ebi-a-GCST90001680	rs72915529	A	G	0.0103	CD25++ CD8+ T cell %CD8+ T cell	0.0103	0.0113066	36.1376
3.159e-08	3	76674553	3130	-0.1537	0.02772	ebi-a-GCST90001681	rs2875404	T	C	0.657	CD25++ CD8+ T cell Absolute Count	0.343	0.0106472	33.663
8.818e-09	18	30263492	3130	0.2696	0.04674	ebi-a-GCST90001681	rs1403755	T	C	0.0864	CD25++ CD8+ T cell Absolute Count	0.0864	0.0114747	36.3094
9.17001e-10	6	31206206	3371	0.1905	0.03102	ebi-a-GCST90001684	rs3130685	T	C	0.3449	CD127- CD8+ T cell Absolute Count	0.3449	0.0163991	56.1698
9.94604e-09	5	59819941	3440	-0.2169	0.03774	ebi-a-GCST90001686	rs7728865	A	G	0.1019	CD28- CD8+ T cell %CD8+ T cell	0.1019	0.00861089	29.8614
3.33903e-08	6	31192796	3440	-0.1458	0.02634	ebi-a-GCST90001686	rs6904669	G	A	0.6414	CD28- CD8+ T cell %CD8+ T cell	0.3586	0.00977877	33.9514
1.35301e-09	17	33814758	3440	-0.2034	0.03346	ebi-a-GCST90001686	rs4796089	C	T	0.1343	CD28- CD8+ T cell %CD8+ T cell	0.1343	0.00962001	33.3948
6.67898e-09	6	32636282	3408	-0.22	0.03784	ebi-a-GCST90001687	rs36058358	A	G	0.2229	CD28- CD8+ T cell Absolute Count	0.2229	0.0167673	58.0832
2.56401e-10	6	31206206	3408	0.1894	0.02987	ebi-a-GCST90001687	rs3130685	T	C	0.3439	CD28- CD8+ T cell Absolute Count	0.3439	0.016188	56.0434
1.89998e-08	17	33814758	3408	-0.2103	0.03733	ebi-a-GCST90001687	rs4796089	C	T	0.1339	CD28- CD8+ T cell Absolute Count	0.1339	0.0102579	35.3004
3.71099e-09	2	38921934	3440	0.104	0.01759	ebi-a-GCST90001688	rs7583259	G	C	0.502	CD28+ CD45RA+ CD8+ T cell %T cell	0.498	0.00540791	18.6935
3.96899e-09	6	31360602	3440	0.4024	0.06819	ebi-a-GCST90001688	rs116562707	G	A	0.0192	CD28+ CD45RA+ CD8+ T cell %T cell	0.0192	0.00609856	21.0955
1.16799e-08	2	38925155	3408	0.1051	0.01838	ebi-a-GCST90001690	rs11896593	C	G	0.3706	CD28+ CD45RA+ CD8+ T cell Absolute Count	0.3706	0.00515309	17.6423
2.26501e-09	6	31415065	3408	0.1259	0.021	ebi-a-GCST90001690	rs3131627	G	A	0.5109	CD28+ CD45RA+ CD8+ T cell Absolute Count	0.4891	0.00792164	27.1965
3.80303e-08	15	36456429	3408	-0.1685	0.03056	ebi-a-GCST90001690	rs12901644	T	C	0.0929	CD28+ CD45RA+ CD8+ T cell Absolute Count	0.0929	0.00478521	16.3768
3.039e-09	1	193505625	3440	-0.5154	0.0867	ebi-a-GCST90001691	rs60220946	T	C	0.0212	CD28+ CD45RA- CD8+ T cell %T cell	0.0212	0.0110242	38.3238
2.57798e-08	4	78946913	3440	0.1446	0.0259	ebi-a-GCST90001692	rs4368632	C	G	0.623	CD28+ CD45RA- CD8+ T cell %CD8+ T cell	0.377	0.00982191	34.1027
1.48184e-11	6	32589523	3440	-0.2338	0.03453	ebi-a-GCST90001692	rs9271513	G	C	0.7833	CD28+ CD45RA- CD8+ T cell %CD8+ T cell	0.2167	0.0185569	65.005
8.82064e-13	6	31322911	3440	0.2395	0.03338	ebi-a-GCST90001692	rs1051488	T	C	0.7693	CD28+ CD45RA- CD8+ T cell %CD8+ T cell	0.2307	0.0203603	71.4536
5.00495e-11	2	87035076	3440	0.2159	0.03275	ebi-a-GCST90001694	rs6755452	G	T	0.189	CD28- CD4-CD8- T cell %T cell	0.189	0.0142895	49.8396
1.477e-08	6	102294761	3440	0.4291	0.07557	ebi-a-GCST90001694	rs139249541	G	A	0.0312	CD28- CD4-CD8- T cell %T cell	0.0312	0.011131	38.6993
5.51303e-10	17	33794697	3440	0.1701	0.02733	ebi-a-GCST90001694	rs9896155	G	A	0.6741	CD28- CD4-CD8- T cell %T cell	0.3259	0.012713	44.27
2.07922e-18	2	38887964	3425	1.152	0.1309	ebi-a-GCST90001697	rs58905133	G	A	0.3523	CD45RA- CD28- CD8+ T cell %T cell	0.3523	0.60565	5257.1
1.37e-10	6	31116210	3425	1.086	0.1686	ebi-a-GCST90001697	rs130071	A	G	0.2185	CD45RA- CD28- CD8+ T cell %T cell	0.2185	0.402782	2308.58
6.74528e-37	22	42315371	3592	-0.5191	0.04044	ebi-a-GCST90001701	rs73165129	T	C	0.0987	BAFF-R on CD20- CD38- B cell	0.0987	0.0479423	180.78
4.12287e-21	22	42874781	3657	-0.3402	0.03585	ebi-a-GCST90001702	rs2142827	A	G	0.1416	BAFF-R on CD24+ CD27+ B cell	0.1416	0.0281353	105.812
2.39111e-18	22	41305795	3657	-0.5139	0.05851	ebi-a-GCST90001702	rs187315152	T	A	0.0535	BAFF-R on CD24+ CD27+ B cell	0.0535	0.0267462	100.444
1e-200	22	42316496	3657	-1.493	0.0339	ebi-a-GCST90001702	rs73165130	C	G	0.099	BAFF-R on CD24+ CD27+ B cell	0.099	0.397658	2412.98
7.30802e-42	22	42605548	3657	-0.6147	0.04478	ebi-a-GCST90001702	rs5758649	T	C	0.0871	BAFF-R on CD24+ CD27+ B cell	0.0871	0.0600894	233.668
1.05999e-32	22	43339331	3657	-0.574	0.04773	ebi-a-GCST90001702	rs146069723	T	C	0.0756	BAFF-R on CD24+ CD27+ B cell	0.0756	0.0460506	176.44
8.8736e-13	22	40727723	3657	-0.7507	0.1047	ebi-a-GCST90001702	rs118137006	C	A	0.015	BAFF-R on CD24+ CD27+ B cell	0.015	0.0166529	61.8972
9.64717e-28	22	44297686	3657	-0.3203	0.0291	ebi-a-GCST90001702	rs9614288	T	A	0.2346	BAFF-R on CD24+ CD27+ B cell	0.2346	0.0368435	139.814
1.08493e-13	22	39876838	3657	-0.5014	0.06723	ebi-a-GCST90001702	rs117086217	G	A	0.0343	BAFF-R on CD24+ CD27+ B cell	0.0343	0.0166546	61.9037
3.16199e-10	22	39641412	3657	-0.3738	0.05926	ebi-a-GCST90001702	rs13058590	T	C	0.0468	BAFF-R on CD24+ CD27+ B cell	0.0468	0.0124663	46.1396
4.02903e-09	22	44378670	3657	-0.3468	0.0588	ebi-a-GCST90001702	rs143944768	T	C	0.0463	BAFF-R on CD24+ CD27+ B cell	0.0463	0.0106214	39.2379
1.09194e-38	22	42605548	3657	-0.5902	0.04484	ebi-a-GCST90001703	rs5758649	T	C	0.0871	BAFF-R on IgD+ CD24+ B cell	0.0871	0.0553949	214.342
4.41876e-14	22	39876838	3657	-0.5093	0.06721	ebi-a-GCST90001703	rs117086217	G	A	0.0343	BAFF-R on IgD+ CD24+ B cell	0.0343	0.0171836	63.9041
3.31589e-31	22	43349884	3657	-0.5571	0.0475	ebi-a-GCST90001703	rs75056525	A	G	0.0762	BAFF-R on IgD+ CD24+ B cell	0.0762	0.0436947	167.001
1.48115e-19	22	42874781	3657	-0.3265	0.03588	ebi-a-GCST90001703	rs2142827	A	G	0.1416	BAFF-R on IgD+ CD24+ B cell	0.1416	0.0259149	97.2388
1.91602e-12	22	40727723	3657	-0.7396	0.1047	ebi-a-GCST90001703	rs118137006	C	A	0.015	BAFF-R on IgD+ CD24+ B cell	0.015	0.0161641	60.0504
1e-200	22	42315371	3657	-1.487	0.03398	ebi-a-GCST90001703	rs73165129	T	C	0.099	BAFF-R on IgD+ CD24+ B cell	0.099	0.394468	2381.02
5.05243e-26	22	44297686	3657	-0.3097	0.02913	ebi-a-GCST90001703	rs9614288	T	A	0.2346	BAFF-R on IgD+ CD24+ B cell	0.2346	0.0344452	130.389
6.95905e-09	22	44698304	3657	-0.6337	0.1091	ebi-a-GCST90001703	rs189503542	A	T	0.0138	BAFF-R on IgD+ CD24+ B cell	0.0138	0.0109305	40.3926
2.28876e-11	1	161479745	3657	-0.1805	0.02691	ebi-a-GCST90001704	rs1801274	G	A	0.325	BAFF-R on IgD+ CD24- B cell	0.325	0.0142946	53.0044
1e-200	22	42317478	3657	-1.51	0.03362	ebi-a-GCST90001704	rs182240980	T	A	0.099	BAFF-R on IgD+ CD24- B cell	0.099	0.406765	2506.14
3.27265e-32	22	43393437	3657	-0.4296	0.03601	ebi-a-GCST90001704	rs5759079	A	G	0.1406	BAFF-R on IgD+ CD24- B cell	0.1406	0.0446004	170.625
9.76562e-21	22	40774205	3657	-0.5384	0.05731	ebi-a-GCST90001704	rs149806587	G	A	0.0526	BAFF-R on IgD+ CD24- B cell	0.0526	0.0288908	108.737
3.82384e-17	22	39843409	3657	0.2191	0.0259	ebi-a-GCST90001704	rs5757678	T	C	0.6418	BAFF-R on IgD+ CD24- B cell	0.3582	0.0220719	82.4936
2.9662e-31	22	41957510	3657	-0.763	0.065	ebi-a-GCST90001704	rs117705111	A	G	0.0365	BAFF-R on IgD+ CD24- B cell	0.0365	0.0409471	156.052
3.96917e-25	22	40629980	3657	-0.532	0.051	ebi-a-GCST90001704	rs1894588	T	C	0.0622	BAFF-R on IgD+ CD24- B cell	0.0622	0.0330182	124.802
1.45101e-08	22	41998660	3657	0.3164	0.0557	ebi-a-GCST90001704	rs117430146	C	G	0.0561	BAFF-R on IgD+ CD24- B cell	0.0561	0.0106021	39.1659
3.3243e-28	22	42525756	3657	-0.4975	0.0448	ebi-a-GCST90001704	rs1081003	A	G	0.0874	BAFF-R on IgD+ CD24- B cell	0.0874	0.0394828	150.242
1.10002e-20	22	40246055	3657	-0.7283	0.07763	ebi-a-GCST90001704	rs76146864	T	C	0.0264	BAFF-R on IgD+ CD24- B cell	0.0264	0.0272669	102.454
4.58564e-33	22	42525756	3645	-0.5412	0.04473	ebi-a-GCST90001705	rs1081003	A	G	0.0872	BAFF-R on IgD+ CD38- B cell	0.0872	0.046627	178.17
1.61213e-20	22	40774205	3645	-0.5355	0.05733	ebi-a-GCST90001705	rs149806587	G	A	0.0527	BAFF-R on IgD+ CD38- B cell	0.0527	0.0286317	107.38
1.65402e-08	22	41998660	3645	0.3149	0.05565	ebi-a-GCST90001705	rs117430146	C	G	0.0562	BAFF-R on IgD+ CD38- B cell	0.0562	0.0105194	38.7296
5.47394e-16	22	39843409	3645	0.2107	0.02589	ebi-a-GCST90001705	rs5757678	T	C	0.6417	BAFF-R on IgD+ CD38- B cell	0.3583	0.0204145	75.9197
1e-200	22	42317478	3645	-1.496	0.03377	ebi-a-GCST90001705	rs182240980	T	A	0.0989	BAFF-R on IgD+ CD38- B cell	0.0989	0.398899	2417.54
5.1713e-35	22	43391816	3645	-0.4487	0.03596	ebi-a-GCST90001705	rs5759077	A	T	0.1407	BAFF-R on IgD+ CD38- B cell	0.1407	0.0486834	186.43
2.99709e-29	22	41957510	3645	-0.7379	0.06516	ebi-a-GCST90001705	rs117705111	A	G	0.0364	BAFF-R on IgD+ CD38- B cell	0.0364	0.0381965	144.676
2.1508e-23	22	40629980	3645	-0.5121	0.05103	ebi-a-GCST90001705	rs1894588	T	C	0.0621	BAFF-R on IgD+ CD38- B cell	0.0621	0.0305483	114.794
6.85804e-19	22	40246055	3645	-0.6949	0.07785	ebi-a-GCST90001705	rs76146864	T	C	0.0263	BAFF-R on IgD+ CD38- B cell	0.0263	0.0247318	92.3827
9.72076e-18	22	40629980	1837	-0.607	0.07005	ebi-a-GCST90001706	rs1894588	T	C	0.061	BAFF-R on IgD+ CD38- naive B cell	0.061	0.0422088	80.8664
8.86135e-18	22	42525756	1837	-0.5202	0.05995	ebi-a-GCST90001706	rs1081003	A	G	0.0887	BAFF-R on IgD+ CD38- naive B cell	0.0887	0.0437477	83.9497
7.45247e-21	22	43390319	1837	-0.472	0.04978	ebi-a-GCST90001706	rs2018340	A	G	0.1375	BAFF-R on IgD+ CD38- naive B cell	0.1375	0.0528416	102.374
1.24595e-14	22	41957510	1837	-0.7129	0.09169	ebi-a-GCST90001706	rs117705111	A	G	0.0346	BAFF-R on IgD+ CD38- naive B cell	0.0346	0.0339524	64.4923
9.09913e-184	22	42320547	1837	-1.52	0.0467	ebi-a-GCST90001706	rs6002543	G	C	0.0947	BAFF-R on IgD+ CD38- naive B cell	0.0947	0.39615	1203.83
2.81903e-10	22	39843409	1837	0.2286	0.03604	ebi-a-GCST90001706	rs5757678	T	C	0.6486	BAFF-R on IgD+ CD38- naive B cell	0.3514	0.0238211	44.7783
1.741e-11	22	40246055	1837	-0.7454	0.1101	ebi-a-GCST90001706	rs76146864	T	C	0.025	BAFF-R on IgD+ CD38- naive B cell	0.025	0.0270865	51.0876
3.176e-10	22	40774205	1837	-0.5047	0.07979	ebi-a-GCST90001706	rs149806587	G	A	0.0517	BAFF-R on IgD+ CD38- naive B cell	0.0517	0.0249766	47.0061
8.163e-10	22	40567196	1837	-0.3995	0.06471	ebi-a-GCST90001707	rs113530150	T	C	0.0806	BAFF-R on IgD+ CD38- unswitched memory B cell	0.0806	0.0236539	44.4565
8.44501e-15	22	44300847	1837	-0.3049	0.03896	ebi-a-GCST90001707	rs11090614	G	A	0.2474	BAFF-R on IgD+ CD38- unswitched memory B cell	0.2474	0.0346185	65.803
4.22902e-10	22	40175781	1837	-0.6961	0.1109	ebi-a-GCST90001707	rs150612106	A	G	0.025	BAFF-R on IgD+ CD38- unswitched memory B cell	0.025	0.0236221	44.3952
3.819e-10	22	41305795	1837	-0.5226	0.083	ebi-a-GCST90001707	rs187315152	T	A	0.0501	BAFF-R on IgD+ CD38- unswitched memory B cell	0.0501	0.0259947	48.9733
6.77954e-18	22	43339331	1837	-0.5625	0.06459	ebi-a-GCST90001707	rs146069723	T	C	0.0762	BAFF-R on IgD+ CD38- unswitched memory B cell	0.0762	0.0445459	85.5528
9.84011e-175	22	42315371	1837	-1.495	0.04742	ebi-a-GCST90001707	rs73165129	T	C	0.0944	BAFF-R on IgD+ CD38- unswitched memory B cell	0.0944	0.382138	1134.92
8.25201e-09	22	44349795	1837	-0.4589	0.07926	ebi-a-GCST90001707	rs139290596	G	A	0.0482	BAFF-R on IgD+ CD38- unswitched memory B cell	0.0482	0.0193223	36.155
1.02306e-24	22	42605548	1837	-0.6208	0.05961	ebi-a-GCST90001707	rs5758649	T	C	0.0887	BAFF-R on IgD+ CD38- unswitched memory B cell	0.0887	0.0623044	121.925
1.93099e-08	1	161478859	3656	-0.1522	0.02702	ebi-a-GCST90001708	rs4657041	C	T	0.3342	BAFF-R on IgD+ CD38+ B cell	0.3342	0.0103088	38.0608
3.36667e-29	22	41957510	3656	-0.7389	0.0653	ebi-a-GCST90001708	rs117705111	A	G	0.0365	BAFF-R on IgD+ CD38+ B cell	0.0365	0.0384013	145.922
1.40411e-27	22	42525756	3656	-0.4922	0.04486	ebi-a-GCST90001708	rs1081003	A	G	0.0874	BAFF-R on IgD+ CD38+ B cell	0.0874	0.0386461	146.889
7.67361e-18	22	39843409	3656	0.2246	0.02597	ebi-a-GCST90001708	rs5757678	T	C	0.6418	BAFF-R on IgD+ CD38+ B cell	0.3582	0.023194	86.7631
1.95299e-23	22	40629980	3656	-0.5142	0.05119	ebi-a-GCST90001708	rs1894588	T	C	0.0622	BAFF-R on IgD+ CD38+ B cell	0.0622	0.0308457	116.297
7.24937e-17	22	40774205	3656	-0.4826	0.05757	ebi-a-GCST90001708	rs149806587	G	A	0.0527	BAFF-R on IgD+ CD38+ B cell	0.0527	0.0232543	86.9941
1.2e-09	22	41998660	3656	0.3402	0.0558	ebi-a-GCST90001708	rs117430146	C	G	0.0561	BAFF-R on IgD+ CD38+ B cell	0.0561	0.0122571	45.3432
1e-200	22	42315371	3656	-1.444	0.03455	ebi-a-GCST90001708	rs73165129	T	C	0.099	BAFF-R on IgD+ CD38+ B cell	0.099	0.371984	2164.32
3.77485e-19	22	40246055	3656	-0.7005	0.0779	ebi-a-GCST90001708	rs76146864	T	C	0.0264	BAFF-R on IgD+ CD38+ B cell	0.0264	0.025225	94.5573
6.31248e-32	22	43393437	3656	-0.4284	0.03608	ebi-a-GCST90001708	rs5759079	A	G	0.1406	BAFF-R on IgD+ CD38+ B cell	0.1406	0.0443516	169.582
6.47143e-11	1	161479745	3657	-0.1765	0.02694	ebi-a-GCST90001709	rs1801274	G	A	0.325	BAFF-R on IgD+ CD38dim B cell	0.325	0.013668	50.649
5.43751e-25	22	40629980	3657	-0.5308	0.05104	ebi-a-GCST90001709	rs1894588	T	C	0.0622	BAFF-R on IgD+ CD38dim B cell	0.0622	0.0328694	124.221
1.44411e-19	22	40774205	3657	-0.5223	0.05739	ebi-a-GCST90001709	rs149806587	G	A	0.0526	BAFF-R on IgD+ CD38dim B cell	0.0526	0.0271887	102.152
1e-200	22	42315371	3657	-1.516	0.03358	ebi-a-GCST90001709	rs73165129	T	C	0.099	BAFF-R on IgD+ CD38dim B cell	0.099	0.410004	2539.96
5.07575e-17	22	39843409	3657	0.2184	0.02591	ebi-a-GCST90001709	rs5757678	T	C	0.6418	BAFF-R on IgD+ CD38dim B cell	0.3582	0.0219311	81.9556
3.08674e-30	22	41957510	3657	-0.7505	0.06509	ebi-a-GCST90001709	rs117705111	A	G	0.0365	BAFF-R on IgD+ CD38dim B cell	0.0365	0.0396165	150.771
3.71903e-09	22	41998660	3657	0.3293	0.05572	ebi-a-GCST90001709	rs117430146	C	G	0.0561	BAFF-R on IgD+ CD38dim B cell	0.0561	0.0114842	42.4626
4.92153e-33	22	43339960	3657	-0.4355	0.03601	ebi-a-GCST90001709	rs3819676	A	T	0.1406	BAFF-R on IgD+ CD38dim B cell	0.1406	0.0458339	175.57
9.60948e-29	22	42525756	3657	-0.5028	0.04481	ebi-a-GCST90001709	rs1081003	A	G	0.0874	BAFF-R on IgD+ CD38dim B cell	0.0874	0.0403285	153.595
5.93745e-20	22	40246055	3657	-0.7149	0.07772	ebi-a-GCST90001709	rs76146864	T	C	0.0264	BAFF-R on IgD+ CD38dim B cell	0.0264	0.0262727	98.6178
4.176e-08	1	161478859	3657	-0.1479	0.02692	ebi-a-GCST90001710	rs4657041	C	T	0.3344	BAFF-R on IgD- CD24- B cell	0.3344	0.00973747	35.9404
1.57797e-11	22	40727723	3657	-0.7062	0.1044	ebi-a-GCST90001710	rs118137006	C	A	0.015	BAFF-R on IgD- CD24- B cell	0.015	0.0147371	54.6699
3.41201e-08	22	44395926	3657	-0.3245	0.05867	ebi-a-GCST90001710	rs142780018	A	G	0.0463	BAFF-R on IgD- CD24- B cell	0.0463	0.00929934	34.3081
2.1e-09	22	39641412	3657	-0.355	0.05912	ebi-a-GCST90001710	rs13058590	T	C	0.0468	BAFF-R on IgD- CD24- B cell	0.0468	0.0112439	41.5638
4.73042e-14	22	40567196	3657	-0.3712	0.04904	ebi-a-GCST90001710	rs113530150	T	C	0.0742	BAFF-R on IgD- CD24- B cell	0.0742	0.0189307	70.5269
1.2569e-19	22	41305796	3657	-0.5316	0.05831	ebi-a-GCST90001710	rs191405504	T	A	0.0535	BAFF-R on IgD- CD24- B cell	0.0535	0.0286203	107.689
2.73716e-20	22	40175781	3657	-0.7252	0.07811	ebi-a-GCST90001710	rs150612106	A	G	0.0261	BAFF-R on IgD- CD24- B cell	0.0261	0.0267362	100.405
3.89135e-40	22	42605548	3657	-0.6004	0.04473	ebi-a-GCST90001710	rs5758649	T	C	0.0871	BAFF-R on IgD- CD24- B cell	0.0871	0.0573261	222.269
1.20005e-22	22	44297686	3657	-0.2871	0.02912	ebi-a-GCST90001710	rs9614288	T	A	0.2346	BAFF-R on IgD- CD24- B cell	0.2346	0.0296014	111.494
1e-200	22	42315371	3657	-1.427	0.03453	ebi-a-GCST90001710	rs73165129	T	C	0.099	BAFF-R on IgD- CD24- B cell	0.099	0.363277	2085.33
2.81773e-33	22	43339331	3657	-0.5779	0.0476	ebi-a-GCST90001710	rs146069723	T	C	0.0756	BAFF-R on IgD- CD24- B cell	0.0756	0.0466785	178.964
2.28902e-08	1	161478859	3657	-0.1503	0.02684	ebi-a-GCST90001711	rs4657041	C	T	0.3344	BAFF-R on IgD- CD27- B cell	0.3344	0.0100561	37.1282
1.40088e-14	22	40567196	3657	-0.3778	0.04889	ebi-a-GCST90001711	rs113530150	T	C	0.0742	BAFF-R on IgD- CD27- B cell	0.0742	0.0196099	73.1078
1.62798e-08	22	44395926	3657	-0.3313	0.05854	ebi-a-GCST90001711	rs142780018	A	G	0.0463	BAFF-R on IgD- CD27- B cell	0.0463	0.00969317	35.7753
1.32898e-10	22	39641412	3657	-0.3797	0.05894	ebi-a-GCST90001711	rs13058590	T	C	0.0468	BAFF-R on IgD- CD27- B cell	0.0468	0.012863	47.6268
2.28823e-20	22	40175781	3657	-0.725	0.07793	ebi-a-GCST90001711	rs150612106	A	G	0.0261	BAFF-R on IgD- CD27- B cell	0.0261	0.0267215	100.349
1.06905e-19	22	41305796	3657	-0.5312	0.05816	ebi-a-GCST90001711	rs191405504	T	A	0.0535	BAFF-R on IgD- CD27- B cell	0.0535	0.0285773	107.523
7.9965e-23	22	44297686	3657	-0.2875	0.02904	ebi-a-GCST90001711	rs9614288	T	A	0.2346	BAFF-R on IgD- CD27- B cell	0.2346	0.029684	111.814
1.62705e-37	22	42605548	3657	-0.5779	0.04464	ebi-a-GCST90001711	rs5758649	T	C	0.0871	BAFF-R on IgD- CD27- B cell	0.0871	0.0531101	205.005
1.305e-10	22	40727723	3657	-0.6722	0.1043	ebi-a-GCST90001711	rs118137006	C	A	0.015	BAFF-R on IgD- CD27- B cell	0.015	0.0133523	49.4629
1e-200	22	42315371	3657	-1.439	0.03429	ebi-a-GCST90001711	rs73165129	T	C	0.099	BAFF-R on IgD- CD27- B cell	0.099	0.369412	2141.18
6.25029e-32	22	43339331	3657	-0.5638	0.04748	ebi-a-GCST90001711	rs146069723	T	C	0.0756	BAFF-R on IgD- CD27- B cell	0.0756	0.0444285	169.936
3.97558e-23	22	42874781	3657	-0.3562	0.03572	ebi-a-GCST90001712	rs2142827	A	G	0.1416	BAFF-R on IgD- CD38- B cell	0.1416	0.030844	116.323
8.26609e-14	22	40727723	3657	-0.7814	0.1043	ebi-a-GCST90001712	rs118137006	C	A	0.015	BAFF-R on IgD- CD38- B cell	0.015	0.0180428	67.1582
3.72735e-13	22	39876838	3657	-0.4887	0.06701	ebi-a-GCST90001712	rs117086217	G	A	0.0343	BAFF-R on IgD- CD38- B cell	0.0343	0.0158216	58.7577
1.438e-08	22	44395926	3657	-0.3333	0.05866	ebi-a-GCST90001712	rs142780018	A	G	0.0463	BAFF-R on IgD- CD38- B cell	0.0463	0.00981055	36.2128
7.61728e-49	22	42605548	3657	-0.6648	0.04459	ebi-a-GCST90001712	rs5758649	T	C	0.0871	BAFF-R on IgD- CD38- B cell	0.0871	0.0702835	276.306
1.19399e-26	22	44297686	3657	-0.313	0.02906	ebi-a-GCST90001712	rs9614288	T	A	0.2346	BAFF-R on IgD- CD38- B cell	0.2346	0.0351832	133.284
1e-200	22	42315371	3657	-1.461	0.03414	ebi-a-GCST90001712	rs73165129	T	C	0.099	BAFF-R on IgD- CD38- B cell	0.099	0.380794	2247.72
3.88061e-38	22	43349884	3657	-0.6176	0.04729	ebi-a-GCST90001712	rs75056525	A	G	0.0762	BAFF-R on IgD- CD38- B cell	0.0762	0.0537004	207.413
4.96249e-38	22	42315371	3659	-0.5288	0.04055	ebi-a-GCST90001713	rs73165129	T	C	0.0991	BAFF-R on IgD- CD38+ B cell	0.0991	0.0499302	192.191
1.34899e-08	22	42270864	3659	-0.3114	0.0547	ebi-a-GCST90001713	rs149192849	C	T	0.0536	BAFF-R on IgD- CD38+ B cell	0.0536	0.009838	36.335
6.78203e-09	22	42867332	3659	0.1467	0.02525	ebi-a-GCST90001713	rs4822134	C	T	0.4057	BAFF-R on IgD- CD38+ B cell	0.4057	0.0103777	38.3492
1.31099e-10	1	161478859	3657	-0.1739	0.02699	ebi-a-GCST90001714	rs4657041	C	T	0.3344	BAFF-R on IgD- CD38dim B cell	0.3344	0.013462	49.8749
2.94578e-32	22	43339331	3657	-0.5694	0.04769	ebi-a-GCST90001715	rs146069723	T	C	0.0756	BAFF-R on memory B cell	0.0756	0.0453155	173.49
1.21591e-20	22	42874781	3657	-0.3357	0.03582	ebi-a-GCST90001715	rs2142827	A	G	0.1416	BAFF-R on memory B cell	0.1416	0.0273959	102.953
2.28613e-26	22	44297686	3657	-0.3115	0.02909	ebi-a-GCST90001715	rs9614288	T	A	0.2346	BAFF-R on memory B cell	0.2346	0.0348468	131.963
6.48903e-10	22	39641412	3657	-0.3667	0.0592	ebi-a-GCST90001715	rs13058590	T	C	0.0468	BAFF-R on memory B cell	0.0468	0.0119972	44.3824
3.36899e-40	22	42605548	3657	-0.6016	0.04478	ebi-a-GCST90001715	rs5758649	T	C	0.0871	BAFF-R on memory B cell	0.0871	0.0575555	223.213
5.38642e-14	22	39876838	3657	-0.5069	0.06712	ebi-a-GCST90001715	rs117086217	G	A	0.0343	BAFF-R on memory B cell	0.0343	0.017022	63.2928
9.14324e-13	22	40727723	3657	-0.7493	0.1045	ebi-a-GCST90001715	rs118137006	C	A	0.015	BAFF-R on memory B cell	0.015	0.0165909	61.6626
2.90202e-09	22	44698304	3657	-0.6487	0.109	ebi-a-GCST90001715	rs189503542	A	T	0.0138	BAFF-R on memory B cell	0.0138	0.0114541	42.3499
1e-200	22	42315371	3657	-1.488	0.0339	ebi-a-GCST90001715	rs73165129	T	C	0.099	BAFF-R on memory B cell	0.099	0.394999	2386.31
1.2331e-18	22	41305795	3657	-0.5177	0.05843	ebi-a-GCST90001715	rs187315152	T	A	0.0535	BAFF-R on memory B cell	0.0535	0.0271432	101.976
5.2517e-12	1	161479745	3657	-0.1866	0.02696	ebi-a-GCST90001716	rs1801274	G	A	0.325	BAFF-R on naive-mature B cell	0.325	0.0152771	56.704
1.2249e-28	22	42525756	3657	-0.5029	0.04491	ebi-a-GCST90001716	rs1081003	A	G	0.0874	BAFF-R on naive-mature B cell	0.0874	0.0403446	153.659
2.83531e-24	22	40629980	3657	-0.5235	0.05113	ebi-a-GCST90001716	rs1894588	T	C	0.0622	BAFF-R on naive-mature B cell	0.0622	0.0319716	120.716
1.77787e-20	22	40246055	3657	-0.7259	0.0778	ebi-a-GCST90001716	rs76146864	T	C	0.0264	BAFF-R on naive-mature B cell	0.0264	0.0270874	101.761
1.09295e-19	22	40774205	3657	-0.5248	0.05747	ebi-a-GCST90001716	rs149806587	G	A	0.0526	BAFF-R on naive-mature B cell	0.0526	0.0274496	103.16
1.23709e-32	22	43339960	3657	-0.4335	0.03608	ebi-a-GCST90001716	rs3819676	A	T	0.1406	BAFF-R on naive-mature B cell	0.1406	0.0454139	173.885
1.16305e-16	22	39843409	3657	0.2161	0.02596	ebi-a-GCST90001716	rs5757678	T	C	0.6418	BAFF-R on naive-mature B cell	0.3582	0.0214716	80.2008
4.72803e-08	22	41998660	3657	0.3056	0.05584	ebi-a-GCST90001716	rs117430146	C	G	0.0561	BAFF-R on naive-mature B cell	0.0561	0.00989067	36.5115
1e-200	22	42317478	3657	-1.5	0.03385	ebi-a-GCST90001716	rs182240980	T	A	0.099	BAFF-R on naive-mature B cell	0.099	0.401396	2450.87
2.26986e-30	22	41957510	3657	-0.7531	0.06516	ebi-a-GCST90001716	rs117705111	A	G	0.0365	BAFF-R on naive-mature B cell	0.0365	0.0398915	151.861
3.18493e-40	22	42605548	3657	-0.6019	0.04479	ebi-a-GCST90001717	rs5758649	T	C	0.0871	BAFF-R on unswitched memory B cell	0.0871	0.0576129	223.449
1.57616e-31	22	43339331	3657	-0.5628	0.04773	ebi-a-GCST90001717	rs146069723	T	C	0.0756	BAFF-R on unswitched memory B cell	0.0756	0.0442711	169.306
1.20088e-13	22	39876838	3657	-0.5	0.06715	ebi-a-GCST90001717	rs117086217	G	A	0.0343	BAFF-R on unswitched memory B cell	0.0343	0.0165618	61.5526
2.05779e-18	22	41305795	3657	-0.5144	0.05846	ebi-a-GCST90001717	rs187315152	T	A	0.0535	BAFF-R on unswitched memory B cell	0.0535	0.0267982	100.645
1.70412e-12	22	40727723	3657	-0.7405	0.1046	ebi-a-GCST90001717	rs118137006	C	A	0.015	BAFF-R on unswitched memory B cell	0.015	0.0162035	60.1991
4.14897e-09	22	44698304	3657	-0.6424	0.109	ebi-a-GCST90001717	rs189503542	A	T	0.0138	BAFF-R on unswitched memory B cell	0.0138	0.0112327	41.522
1e-200	22	42315371	3657	-1.494	0.03383	ebi-a-GCST90001717	rs73165129	T	C	0.099	BAFF-R on unswitched memory B cell	0.099	0.398191	2418.35
5.84117e-20	22	42874781	3657	-0.3298	0.03584	ebi-a-GCST90001717	rs2142827	A	G	0.1416	BAFF-R on unswitched memory B cell	0.1416	0.0264414	99.2681
1.692e-26	22	44297686	3657	-0.3124	0.0291	ebi-a-GCST90001717	rs9614288	T	A	0.2346	BAFF-R on unswitched memory B cell	0.2346	0.0350484	132.755
9.08448e-11	22	39641412	3657	-0.3847	0.05918	ebi-a-GCST90001717	rs13058590	T	C	0.0468	BAFF-R on unswitched memory B cell	0.0468	0.013204	48.9062
1.93201e-08	1	161478859	3657	-0.1521	0.02702	ebi-a-GCST90001718	rs4657041	C	T	0.3344	BAFF-R on switched memory B cell	0.3344	0.0102984	38.0322
4.41062e-45	22	42605548	3657	-0.6396	0.04477	ebi-a-GCST90001718	rs5758649	T	C	0.0871	BAFF-R on switched memory B cell	0.0871	0.0650561	254.326
4.3401e-13	22	39876838	3657	-0.4893	0.06729	ebi-a-GCST90001718	rs117086217	G	A	0.0343	BAFF-R on switched memory B cell	0.0343	0.0158605	58.9044
1.53993e-34	22	43339331	3657	-0.5915	0.04776	ebi-a-GCST90001718	rs146069723	T	C	0.0756	BAFF-R on switched memory B cell	0.0756	0.0489014	187.924
7.0762e-26	22	44297686	3657	-0.3092	0.02917	ebi-a-GCST90001718	rs9614288	T	A	0.2346	BAFF-R on switched memory B cell	0.2346	0.0343341	129.953
2.13304e-22	22	42874781	3657	-0.3514	0.03586	ebi-a-GCST90001718	rs2142827	A	G	0.1416	BAFF-R on switched memory B cell	0.1416	0.0300183	113.112
3.09671e-18	22	41305795	3657	-0.5129	0.05859	ebi-a-GCST90001718	rs187315152	T	A	0.0535	BAFF-R on switched memory B cell	0.0535	0.0266422	100.043
1.40501e-08	22	44378670	3657	-0.3347	0.05887	ebi-a-GCST90001718	rs143944768	T	C	0.0463	BAFF-R on switched memory B cell	0.0463	0.00989314	36.5207
7.64364e-13	22	40727723	3657	-0.7534	0.1047	ebi-a-GCST90001718	rs118137006	C	A	0.015	BAFF-R on switched memory B cell	0.015	0.0167729	62.3508
1e-200	22	42315371	3657	-1.466	0.03427	ebi-a-GCST90001718	rs73165129	T	C	0.099	BAFF-R on switched memory B cell	0.099	0.383405	2272.72
6.65503e-10	22	39641412	3657	-0.3673	0.05933	ebi-a-GCST90001718	rs13058590	T	C	0.0468	BAFF-R on switched memory B cell	0.0468	0.0120365	44.5295
3.642e-10	1	161479745	3658	-0.1694	0.02694	ebi-a-GCST90001719	rs1801274	G	A	0.325	BAFF-R on IgD+ B cell	0.325	0.0125905	46.6179
1.40896e-20	22	40774205	3658	-0.5364	0.05734	ebi-a-GCST90001719	rs149806587	G	A	0.0526	BAFF-R on IgD+ B cell	0.0526	0.0286765	107.937
1.82701e-08	22	41998660	3658	0.3144	0.05574	ebi-a-GCST90001719	rs117430146	C	G	0.056	BAFF-R on IgD+ B cell	0.056	0.0104509	38.6121
1.86509e-24	22	40629980	3658	-0.5248	0.05105	ebi-a-GCST90001719	rs1894588	T	C	0.0622	BAFF-R on IgD+ B cell	0.0622	0.0321306	121.369
1.10994e-19	22	40246055	3658	-0.7095	0.07772	ebi-a-GCST90001719	rs76146864	T	C	0.0264	BAFF-R on IgD+ B cell	0.0264	0.0258773	97.1207
1e-200	22	42322016	3658	-1.508	0.03367	ebi-a-GCST90001719	rs73165134	G	C	0.099	BAFF-R on IgD+ B cell	0.099	0.405688	2495.66
3.1153e-33	22	43339960	3658	-0.4366	0.03599	ebi-a-GCST90001719	rs3819676	A	T	0.1407	BAFF-R on IgD+ B cell	0.1407	0.0460931	176.659
5.91834e-30	22	42525756	3658	-0.5131	0.04473	ebi-a-GCST90001719	rs1081003	A	G	0.0875	BAFF-R on IgD+ B cell	0.0875	0.0420412	160.448
5.51061e-17	22	39843409	3658	0.218	0.0259	ebi-a-GCST90001719	rs5757678	T	C	0.6419	BAFF-R on IgD+ B cell	0.3581	0.0218482	81.661
3.47616e-30	22	41957510	3658	-0.7498	0.06509	ebi-a-GCST90001719	rs117705111	A	G	0.0365	BAFF-R on IgD+ B cell	0.0365	0.0395426	150.52
7.94511e-21	22	40629980	3655	-0.4832	0.05131	ebi-a-GCST90001720	rs1894588	T	C	0.0622	BAFF-R on transitional B cell	0.0622	0.0272386	102.289
1e-200	22	42315371	3655	-1.385	0.03524	ebi-a-GCST90001720	rs73165129	T	C	0.099	BAFF-R on transitional B cell	0.099	0.342208	1900.42
1.32404e-28	22	43393437	3655	-0.4046	0.03616	ebi-a-GCST90001720	rs5759079	A	G	0.1406	BAFF-R on transitional B cell	0.1406	0.0395606	150.467
5.84386e-16	22	39843409	3655	0.2113	0.026	ebi-a-GCST90001720	rs5757678	T	C	0.6419	BAFF-R on transitional B cell	0.3581	0.0205258	76.5521
2.03704e-24	22	41957510	3655	-0.6734	0.06556	ebi-a-GCST90001720	rs117705111	A	G	0.0365	BAFF-R on transitional B cell	0.0365	0.0318949	120.351
1.93821e-17	22	40246055	3655	-0.6664	0.07803	ebi-a-GCST90001720	rs76146864	T	C	0.0264	BAFF-R on transitional B cell	0.0264	0.0228289	85.3421
1.85994e-25	22	42525756	3655	-0.4717	0.0449	ebi-a-GCST90001720	rs1081003	A	G	0.0873	BAFF-R on transitional B cell	0.0873	0.0354572	134.286
1.72584e-16	22	40774205	3655	-0.4771	0.05763	ebi-a-GCST90001720	rs149806587	G	A	0.0525	BAFF-R on transitional B cell	0.0525	0.0226458	84.6418
2.50599e-08	19	49907690	3595	-0.1391	0.02491	ebi-a-GCST90001722	rs10426452	A	G	0.3815	CD19 on CD20- CD38- B cell	0.3815	0.009131	33.11
9.27598e-10	1	206855483	3656	0.5474	0.08918	ebi-a-GCST90001723	rs112417310	A	G	0.0201	CD19 on CD24+ CD27+ B cell	0.0201	0.0118037	43.6458
1.45499e-09	16	28973268	3656	0.1545	0.02548	ebi-a-GCST90001723	rs11643297	G	A	0.6109	CD19 on CD24+ CD27+ B cell	0.3891	0.011348	41.9414
2.306e-10	1	206902437	3656	0.5738	0.09026	ebi-a-GCST90001724	rs55712453	G	A	0.0201	CD19 on IgD+ CD24+ B cell	0.0201	0.0129697	48.0139
1.91501e-09	1	207276336	3656	0.5546	0.09212	ebi-a-GCST90001724	rs113812519	G	A	0.0185	CD19 on IgD+ CD24+ B cell	0.0185	0.01117	41.2761
7.81898e-09	16	28973268	3656	0.148	0.02557	ebi-a-GCST90001724	rs11643297	G	A	0.6109	CD19 on IgD+ CD24+ B cell	0.3891	0.0104132	38.4503
3.79796e-09	1	206855483	3656	0.5237	0.08866	ebi-a-GCST90001725	rs112417310	A	G	0.0201	CD19 on IgD+ CD24- B cell	0.0201	0.0108037	39.9079
6.41904e-09	1	207276336	3656	0.5314	0.09132	ebi-a-GCST90001725	rs113812519	G	A	0.0185	CD19 on IgD+ CD24- B cell	0.0185	0.010255	37.86
3.75898e-08	1	205241642	3656	0.281	0.05096	ebi-a-GCST90001725	rs79856590	A	G	0.0609	CD19 on IgD+ CD24- B cell	0.0609	0.00903175	33.3028
7.39197e-10	1	207276336	1833	0.7181	0.116	ebi-a-GCST90001728	rs113812519	G	A	0.0215	CD19 on IgD+ CD38- unswitched memory B cell	0.0215	0.021697	40.6082
9.17698e-11	1	206902437	1833	0.7788	0.1195	ebi-a-GCST90001728	rs55712453	G	A	0.0205	CD19 on IgD+ CD38- unswitched memory B cell	0.0205	0.0243579	45.7128
1.649e-08	1	207018206	1833	0.6567	0.1158	ebi-a-GCST90001728	rs144743804	A	G	0.0224	CD19 on IgD+ CD38- unswitched memory B cell	0.0224	0.0188874	35.2487
5.4325e-13	1	206855483	3657	0.6504	0.08983	ebi-a-GCST90001729	rs112417310	A	G	0.0201	CD19 on IgD+ CD38+ B cell	0.0201	0.0166636	61.9376
1.07201e-11	1	207018206	3657	0.6138	0.09002	ebi-a-GCST90001729	rs144743804	A	G	0.0197	CD19 on IgD+ CD38+ B cell	0.0197	0.0145515	53.9712
2.55211e-13	1	207276336	3657	0.6788	0.09244	ebi-a-GCST90001729	rs113812519	G	A	0.0185	CD19 on IgD+ CD38+ B cell	0.0185	0.0167331	62.2002
1.22301e-09	1	207276336	3657	0.5583	0.09163	ebi-a-GCST90001730	rs113812519	G	A	0.0185	CD19 on IgD+ CD38dim B cell	0.0185	0.0113195	41.8465
3.64897e-10	1	206855483	3657	0.5594	0.089	ebi-a-GCST90001730	rs112417310	A	G	0.0201	CD19 on IgD+ CD38dim B cell	0.0201	0.0123269	45.617
1.33601e-08	1	207018206	3657	0.5079	0.0892	ebi-a-GCST90001730	rs144743804	A	G	0.0197	CD19 on IgD+ CD38dim B cell	0.0197	0.00996349	36.7831
1.06601e-08	16	28913787	3657	0.1434	0.025	ebi-a-GCST90001733	rs7189927	C	T	0.5982	CD19 on IgD- CD38- B cell	0.4018	0.00988518	36.4911
1.695e-09	1	206855483	3657	0.5373	0.08896	ebi-a-GCST90001735	rs112417310	A	G	0.0201	CD19 on IgD- CD38dim B cell	0.0201	0.0113721	42.0432
5.48151e-11	16	28973268	3657	0.167	0.02538	ebi-a-GCST90001735	rs11643297	G	A	0.611	CD19 on IgD- CD38dim B cell	0.389	0.0132573	49.1063
3.77103e-08	22	43167446	3657	-0.3441	0.06242	ebi-a-GCST90001735	rs113612962	C	G	0.0402	CD19 on IgD- CD38dim B cell	0.0402	0.00913705	33.7039
1.118e-08	1	206855483	3657	0.5116	0.08936	ebi-a-GCST90001736	rs112417310	A	G	0.0201	CD19 on memory B cell	0.0201	0.0103102	38.0765
7.88806e-09	16	28973268	3657	0.1475	0.02551	ebi-a-GCST90001736	rs11643297	G	A	0.611	CD19 on memory B cell	0.389	0.010342	38.1951
2.715e-08	1	206842241	3653	0.4393	0.07886	ebi-a-GCST90001737	rs75320486	A	G	0.0246	CD19 on naive-mature B cell	0.0246	0.00926126	34.129
1.05099e-08	1	205241642	3653	0.292	0.05091	ebi-a-GCST90001737	rs79856590	A	G	0.0609	CD19 on naive-mature B cell	0.0609	0.0097527	35.9578
2.01702e-10	1	206902437	3656	0.5735	0.08992	ebi-a-GCST90001738	rs55712453	G	A	0.0201	CD19 on unswitched memory B cell	0.0201	0.0129561	47.963
3.94703e-08	1	207018206	3656	0.4919	0.08935	ebi-a-GCST90001738	rs144743804	A	G	0.0197	CD19 on unswitched memory B cell	0.0197	0.00934564	34.4711
4.29101e-09	1	207276336	3656	0.5404	0.0918	ebi-a-GCST90001738	rs113812519	G	A	0.0185	CD19 on unswitched memory B cell	0.0185	0.0106053	39.1671
3.38197e-08	1	206855483	3657	0.4952	0.0895	ebi-a-GCST90001740	rs112417310	A	G	0.0201	CD19 on switched memory B cell	0.0201	0.00965982	35.651
2.9792e-11	16	28913787	3657	0.167	0.02504	ebi-a-GCST90001740	rs7189927	C	T	0.5982	CD19 on switched memory B cell	0.4018	0.0134066	49.6671
5.79095e-09	1	206855483	3658	0.5195	0.08901	ebi-a-GCST90001741	rs112417310	A	G	0.0201	CD19 on IgD+ B cell	0.0201	0.0106311	39.285
2.90998e-08	1	207276336	3658	0.5095	0.09165	ebi-a-GCST90001741	rs113812519	G	A	0.0185	CD19 on IgD+ B cell	0.0185	0.00942715	34.7937
8.33508e-10	1	206902437	3657	0.5582	0.0907	ebi-a-GCST90001742	rs55712453	G	A	0.0201	CD19 on transitional B cell	0.0201	0.012274	45.4191
2.61198e-10	1	207276336	3657	0.5863	0.09251	ebi-a-GCST90001742	rs113812519	G	A	0.0185	CD19 on transitional B cell	0.0185	0.0124834	46.2035
2.357e-09	1	207018206	3657	0.539	0.09004	ebi-a-GCST90001742	rs144743804	A	G	0.0197	CD19 on transitional B cell	0.0197	0.011221	41.4783
3.01578e-11	6	15913304	3660	0.2121	0.03182	ebi-a-GCST90001743	rs12212931	G	T	0.8197	CD20 on B cell	0.1803	0.0132973	49.2969
3.55304e-10	6	32561370	3660	0.183	0.02909	ebi-a-GCST90001743	rs35139284	T	C	0.401	CD20 on B cell	0.401	0.016088	59.8123
4.62914e-13	11	60268994	3660	-0.1808	0.02489	ebi-a-GCST90001743	rs1941018	G	A	0.6079	CD20 on B cell	0.3921	0.0155832	57.9056
1.12202e-11	19	49841054	3660	0.1996	0.0293	ebi-a-GCST90001743	rs354026	T	G	0.7669	CD20 on B cell	0.2331	0.014244	52.8575
1.18299e-08	6	29753117	3657	0.2581	0.04516	ebi-a-GCST90001745	rs9258377	T	C	0.1202	CD20 on CD24+ CD27+ B cell	0.1202	0.0140895	52.2329
7.66602e-09	6	15858996	3657	0.2138	0.03693	ebi-a-GCST90001745	rs6459417	T	C	0.8737	CD20 on CD24+ CD27+ B cell	0.1263	0.0100881	37.2479
1.38401e-08	6	32640351	3657	0.2545	0.04474	ebi-a-GCST90001745	rs111259171	G	A	0.1947	CD20 on CD24+ CD27+ B cell	0.1947	0.0203109	75.7754
1.32099e-08	6	29765925	3657	0.2943	0.05167	ebi-a-GCST90001745	rs9461557	T	C	0.1124	CD20 on CD24+ CD27+ B cell	0.1124	0.017282	64.2766
3.07298e-08	10	94516008	3657	0.1756	0.03165	ebi-a-GCST90001745	rs11187166	T	C	0.1993	CD20 on CD24+ CD27+ B cell	0.1993	0.00984138	36.3278
1.02589e-11	11	60166613	3657	-0.2878	0.04216	ebi-a-GCST90001745	rs74621542	C	T	0.0917	CD20 on CD24+ CD27+ B cell	0.0917	0.0137978	51.1366
8.18088e-23	19	49872521	3657	-0.283	0.0286	ebi-a-GCST90001745	rs55809481	C	T	0.2425	CD20 on CD24+ CD27+ B cell	0.2425	0.0294237	110.804
1.84502e-08	6	15898884	3657	0.2082	0.03692	ebi-a-GCST90001746	rs1569590	G	A	0.8748	CD20 on IgD+ CD24+ B cell	0.1252	0.00949521	35.0377
1.60509e-13	19	49872521	3657	-0.2125	0.0287	ebi-a-GCST90001746	rs55809481	C	T	0.2425	CD20 on IgD+ CD24+ B cell	0.2425	0.0165898	61.6588
1.31401e-08	6	32560741	3657	-0.1682	0.02952	ebi-a-GCST90001747	rs9270560	C	T	0.5889	CD20 on IgD+ CD24- B cell	0.4111	0.0136984	50.7632
2.94781e-12	6	15880540	3657	0.2255	0.03219	ebi-a-GCST90001747	rs2066399	A	G	0.821	CD20 on IgD+ CD24- B cell	0.179	0.0149458	55.4557
1.15398e-11	6	32451834	3657	0.1942	0.02853	ebi-a-GCST90001747	rs62405562	G	A	0.455	CD20 on IgD+ CD24- B cell	0.455	0.0187041	69.6665
9.87006e-10	6	14091682	3657	0.1645	0.02685	ebi-a-GCST90001747	rs72836542	T	C	0.3161	CD20 on IgD+ CD24- B cell	0.3161	0.0116998	43.2691
2.29192e-16	11	60273642	3657	-0.2046	0.02482	ebi-a-GCST90001747	rs4939384	G	A	0.6088	CD20 on IgD+ CD24- B cell	0.3912	0.0199395	74.3617
6.07995e-09	6	15880540	3645	0.187	0.03209	ebi-a-GCST90001748	rs2066399	A	G	0.8211	CD20 on IgD+ CD38- B cell	0.1789	0.0102735	37.815
8.42597e-10	9	37002142	3645	-0.1558	0.02531	ebi-a-GCST90001748	rs12554596	G	A	0.3892	CD20 on IgD+ CD38- B cell	0.3892	0.0115408	42.5341
7.48997e-10	11	60230531	3645	-0.2571	0.04166	ebi-a-GCST90001748	rs2070770	T	C	0.0967	CD20 on IgD+ CD38- B cell	0.0967	0.0115476	42.5595
3.22181e-11	19	49846398	3645	-0.1948	0.02926	ebi-a-GCST90001748	rs30003	C	T	0.2303	CD20 on IgD+ CD38- B cell	0.2303	0.0134531	49.6781
2.30999e-08	6	32544405	1834	-0.2613	0.04657	ebi-a-GCST90001749	rs9269561	G	C	0.4703	CD20 on IgD+ CD38- naive B cell	0.4703	0.0340184	64.5164
1.55704e-11	11	60261376	1834	-0.2292	0.03378	ebi-a-GCST90001749	rs11604619	T	A	0.6074	CD20 on IgD+ CD38- naive B cell	0.3926	0.0250544	47.0792
2.45002e-08	6	14091682	3657	0.1494	0.02674	ebi-a-GCST90001751	rs72836542	T	C	0.3161	CD20 on IgD+ CD38+ B cell	0.3161	0.00965047	35.6162
1.1311e-25	6	15880540	3657	0.3353	0.03177	ebi-a-GCST90001751	rs2066399	A	G	0.821	CD20 on IgD+ CD38+ B cell	0.179	0.0330441	124.903
3.046e-08	6	32560752	3657	-0.1706	0.03073	ebi-a-GCST90001751	rs7768875	T	C	0.461	CD20 on IgD+ CD38+ B cell	0.461	0.0144636	53.6405
6.72667e-13	11	60266070	3657	-0.1785	0.02475	ebi-a-GCST90001751	rs7939177	T	C	0.6102	CD20 on IgD+ CD38+ B cell	0.3898	0.0151573	56.2524
1.75102e-10	19	49915911	3657	0.1684	0.02631	ebi-a-GCST90001751	rs34486765	A	G	0.3094	CD20 on IgD+ CD38+ B cell	0.3094	0.0121188	44.8377
7.1978e-11	6	14091682	3657	0.1752	0.0268	ebi-a-GCST90001752	rs72836542	T	C	0.3161	CD20 on IgD+ CD38dim B cell	0.3161	0.0132714	49.1592
1.75186e-13	6	15880540	3657	0.2375	0.03213	ebi-a-GCST90001752	rs2066399	A	G	0.821	CD20 on IgD+ CD38dim B cell	0.179	0.0165788	61.6171
2.12716e-13	6	32560741	3657	-0.2177	0.02955	ebi-a-GCST90001752	rs9270560	C	T	0.5889	CD20 on IgD+ CD38dim B cell	0.4111	0.0229475	85.8431
1.82306e-15	6	32451834	3657	0.2285	0.02861	ebi-a-GCST90001752	rs62405562	G	A	0.455	CD20 on IgD+ CD38dim B cell	0.455	0.0258947	97.161
2.5038e-21	11	60273642	3657	-0.236	0.02474	ebi-a-GCST90001752	rs4939384	G	A	0.6088	CD20 on IgD+ CD38dim B cell	0.3912	0.0265294	99.6075
4.22902e-08	16	11007193	3657	0.1788	0.03256	ebi-a-GCST90001752	rs7404890	A	G	0.8208	CD20 on IgD+ CD38dim B cell	0.1792	0.0094046	34.7002
2.89501e-10	19	49915911	3657	0.167	0.02642	ebi-a-GCST90001752	rs34486765	A	G	0.3094	CD20 on IgD+ CD38dim B cell	0.3094	0.0119182	44.0864
3.33503e-08	22	39781585	3657	-0.1389	0.02509	ebi-a-GCST90001752	rs1007337	T	C	0.6024	CD20 on IgD+ CD38dim B cell	0.3976	0.009242	34.0946
3.02399e-09	6	32633970	3657	0.1709	0.02875	ebi-a-GCST90001753	rs35567463	A	C	0.3506	CD20 on IgD- CD24- B cell	0.3506	0.0132996	49.2652
3.02691e-11	19	49847916	3657	-0.196	0.02941	ebi-a-GCST90001753	rs30006	C	T	0.2335	CD20 on IgD- CD24- B cell	0.2335	0.0137512	50.9615
2.238e-09	6	15898371	3657	0.1924	0.0321	ebi-a-GCST90001754	rs4716010	A	G	0.8194	CD20 on IgD- CD27- B cell	0.1806	0.010956	40.4879
8.55067e-11	19	49847916	3657	-0.1907	0.02929	ebi-a-GCST90001754	rs30006	C	T	0.2335	CD20 on IgD- CD27- B cell	0.2335	0.0130176	48.2068
2.509e-08	19	50940778	3657	0.2363	0.04232	ebi-a-GCST90001754	rs61731791	T	C	0.0972	CD20 on IgD- CD27- B cell	0.0972	0.00979976	36.1726
4.89553e-13	20	44746982	3657	-0.1869	0.02576	ebi-a-GCST90001754	rs1883832	C	T	0.6318	CD20 on IgD- CD27- B cell	0.3682	0.0162522	60.3831
4.31797e-08	6	31753526	3657	0.1995	0.03634	ebi-a-GCST90001755	rs11751198	A	G	0.1839	CD20 on IgD- CD38- B cell	0.1839	0.0119465	44.1924
5.40605e-10	11	60164527	3657	-0.255	0.04098	ebi-a-GCST90001755	rs10501383	T	C	0.0971	CD20 on IgD- CD38- B cell	0.0971	0.0114017	42.1538
3.857e-08	19	50940778	3657	0.2328	0.04226	ebi-a-GCST90001755	rs61731791	T	C	0.0972	CD20 on IgD- CD38- B cell	0.0972	0.0095116	35.0988
5.43751e-17	19	49872521	3657	-0.2424	0.02879	ebi-a-GCST90001755	rs55809481	C	T	0.2425	CD20 on IgD- CD38- B cell	0.2425	0.0215869	80.6408
6.09102e-10	6	32577282	3657	-0.1886	0.0304	ebi-a-GCST90001757	rs9271146	C	A	0.7067	CD20 on IgD- CD38dim B cell	0.2933	0.0147455	54.7015
1.46899e-10	6	31755776	3657	0.2372	0.03691	ebi-a-GCST90001757	rs9469053	G	A	0.184	CD20 on IgD- CD38dim B cell	0.184	0.0168954	62.8138
3.14101e-08	6	15897003	3657	0.2058	0.03711	ebi-a-GCST90001757	rs909846	G	T	0.8744	CD20 on IgD- CD38dim B cell	0.1256	0.00930295	34.3216
2.97399e-08	10	94516008	3657	0.1757	0.03163	ebi-a-GCST90001757	rs11187166	T	C	0.1993	CD20 on IgD- CD38dim B cell	0.1993	0.0098526	36.3696
2.09199e-10	11	60230531	3657	-0.2657	0.0417	ebi-a-GCST90001757	rs2070770	T	C	0.0965	CD20 on IgD- CD38dim B cell	0.0965	0.0123103	45.5549
9.00949e-29	19	49872521	3657	-0.3192	0.02843	ebi-a-GCST90001757	rs55809481	C	T	0.2425	CD20 on IgD- CD38dim B cell	0.2425	0.0374326	142.137
1.74502e-10	19	50940778	3657	0.2688	0.042	ebi-a-GCST90001757	rs61731791	T	C	0.0972	CD20 on IgD- CD38dim B cell	0.0972	0.0126808	46.9436
7.35495e-09	6	29905727	3657	0.1821	0.03141	ebi-a-GCST90001758	rs13190846	T	C	0.328	CD20 on memory B cell	0.328	0.0146182	54.222
2.979e-08	6	31209854	3657	0.2629	0.04733	ebi-a-GCST90001758	rs28572463	C	G	0.1081	CD20 on memory B cell	0.1081	0.0133276	49.3705
8.24803e-09	6	29778271	3657	0.2896	0.05014	ebi-a-GCST90001758	rs9461562	G	A	0.1025	CD20 on memory B cell	0.1025	0.0154307	57.2831
1.09999e-09	6	15898884	3657	0.2257	0.03693	ebi-a-GCST90001758	rs1569590	G	A	0.8748	CD20 on memory B cell	0.1252	0.0111585	41.2446
8.12643e-11	11	60230531	3657	-0.2717	0.04169	ebi-a-GCST90001758	rs2070770	T	C	0.0965	CD20 on memory B cell	0.0965	0.0128726	47.6627
1.71199e-20	19	49846398	3657	-0.2717	0.02911	ebi-a-GCST90001758	rs30003	C	T	0.2304	CD20 on memory B cell	0.2304	0.0261792	98.2574
2.52581e-12	6	15914349	3657	0.2234	0.0318	ebi-a-GCST90001759	rs6910382	G	C	0.8198	CD20 on naive-mature B cell	0.1802	0.0147455	54.7013
9.18121e-11	6	32451834	3657	0.1848	0.02844	ebi-a-GCST90001759	rs62405562	G	A	0.455	CD20 on naive-mature B cell	0.455	0.0169372	62.9721
5.42001e-09	6	14091682	3657	0.1572	0.02688	ebi-a-GCST90001759	rs72836542	T	C	0.3161	CD20 on naive-mature B cell	0.3161	0.0106845	39.4734
6.52304e-09	6	32560741	3657	-0.1712	0.02943	ebi-a-GCST90001759	rs9270560	C	T	0.5889	CD20 on naive-mature B cell	0.4111	0.0141914	52.6164
3.93396e-08	7	40190449	3657	-0.1343	0.0244	ebi-a-GCST90001759	rs388354	C	A	0.5205	CD20 on naive-mature B cell	0.4795	0.00900309	33.2052
3.155e-15	11	60268994	3657	-0.1965	0.02481	ebi-a-GCST90001759	rs1941018	G	A	0.6081	CD20 on naive-mature B cell	0.3919	0.0184037	68.5267
1.66702e-08	19	49846398	3657	-0.1667	0.02948	ebi-a-GCST90001759	rs30003	C	T	0.2304	CD20 on naive-mature B cell	0.2304	0.00985482	36.3779
7.24803e-10	6	15858996	3657	0.2282	0.03694	ebi-a-GCST90001760	rs6459417	T	C	0.8737	CD20 on unswitched memory B cell	0.1263	0.0114928	42.4947
1.74699e-08	6	31809504	3657	0.2604	0.0461	ebi-a-GCST90001760	rs112405902	A	G	0.1069	CD20 on unswitched memory B cell	0.1069	0.0129476	47.9443
1.45301e-09	11	60249734	3657	-0.2525	0.04163	ebi-a-GCST90001760	rs4447195	T	C	0.0982	CD20 on unswitched memory B cell	0.0982	0.0112921	41.744
2.09218e-16	19	49853881	3657	-0.2404	0.02912	ebi-a-GCST90001760	rs6509428	T	C	0.2323	CD20 on unswitched memory B cell	0.2323	0.0206129	76.9259
2.87601e-08	6	15898884	3657	0.207	0.03723	ebi-a-GCST90001761	rs1569590	G	A	0.8748	CD20 on switched memory B cell	0.1252	0.00938607	34.6311
4.51898e-09	6	31753526	3657	0.2182	0.03712	ebi-a-GCST90001761	rs11751198	A	G	0.1839	CD20 on switched memory B cell	0.1839	0.0142911	52.9911
1.76701e-08	6	32577282	3657	-0.1728	0.03061	ebi-a-GCST90001761	rs9271146	C	A	0.7067	CD20 on switched memory B cell	0.2933	0.0123784	45.8101
1.99802e-09	10	94522438	3657	0.1894	0.0315	ebi-a-GCST90001761	rs35039517	A	G	0.203	CD20 on switched memory B cell	0.203	0.0116076	42.9242
3.60911e-13	11	60164527	3657	-0.2991	0.04099	ebi-a-GCST90001761	rs10501383	T	C	0.0971	CD20 on switched memory B cell	0.0971	0.0156863	58.2473
9.31322e-29	19	49872521	3657	-0.3215	0.02865	ebi-a-GCST90001761	rs55809481	C	T	0.2425	CD20 on switched memory B cell	0.2425	0.037974	144.274
2.82599e-08	19	50940778	3657	0.2358	0.04238	ebi-a-GCST90001761	rs61731791	T	C	0.0972	CD20 on switched memory B cell	0.0972	0.00975833	36.0182
2.45584e-11	6	32451834	3658	0.1921	0.02868	ebi-a-GCST90001762	rs62405562	G	A	0.4552	CD20 on IgD+ B cell	0.4552	0.0183031	68.1636
1.63799e-08	6	14091682	3658	0.1521	0.02688	ebi-a-GCST90001762	rs72836542	T	C	0.3162	CD20 on IgD+ B cell	0.3162	0.0100041	36.9447
2.32809e-12	6	15913304	3658	0.2233	0.03173	ebi-a-GCST90001762	rs12212931	G	T	0.8197	CD20 on IgD+ B cell	0.1803	0.0147387	54.6906
1.547e-09	6	32560741	3658	-0.1793	0.02962	ebi-a-GCST90001762	rs9270560	C	T	0.5887	CD20 on IgD+ B cell	0.4113	0.0155684	57.8181
7.89951e-16	11	60273642	3658	-0.2011	0.02485	ebi-a-GCST90001762	rs4939384	G	A	0.6088	CD20 on IgD+ B cell	0.3912	0.0192632	71.8094
1.41899e-09	19	49846398	3658	-0.1786	0.02943	ebi-a-GCST90001762	rs30003	C	T	0.2303	CD20 on IgD+ B cell	0.2303	0.0113086	41.8171
6.36063e-19	6	15897007	3657	0.287	0.03212	ebi-a-GCST90001763	rs879299	G	T	0.8198	CD20 on transitional B cell	0.1802	0.0243364	91.1683
7.11541e-14	11	60266070	3657	-0.1877	0.02497	ebi-a-GCST90001763	rs7939177	T	C	0.6102	CD20 on transitional B cell	0.3898	0.0167599	62.3018
1.54099e-11	6	106898421	3655	0.1681	0.02484	ebi-a-GCST90001765	rs2236073	A	G	0.5997	CD24 on IgD+ CD24+ B cell	0.4003	0.013567	50.242
1.15505e-49	6	107164076	3655	-0.7377	0.04904	ebi-a-GCST90001765	rs9400058	G	A	0.065	CD24 on IgD+ CD24+ B cell	0.065	0.0661477	258.753
2.65828e-17	6	107164076	3638	-0.432	0.05081	ebi-a-GCST90001766	rs9400058	G	A	0.0651	CD24 on IgD+ CD38- B cell	0.0651	0.0227166	84.5176
3.86198e-08	6	106898421	3638	0.1396	0.02534	ebi-a-GCST90001766	rs2236073	A	G	0.5998	CD24 on IgD+ CD38- B cell	0.4002	0.00935587	34.3392
2.91897e-09	6	106898421	1832	0.2114	0.03543	ebi-a-GCST90001767	rs2236073	A	G	0.5961	CD24 on IgD+ CD38- unswitched memory B cell	0.4039	0.0215195	40.2468
3.42216e-30	6	107164076	1832	-0.8239	0.07087	ebi-a-GCST90001767	rs9400058	G	A	0.0617	CD24 on IgD+ CD38- unswitched memory B cell	0.0617	0.078597	156.102
1.27997e-15	6	107155687	3655	-0.4386	0.0546	ebi-a-GCST90001768	rs9398107	G	A	0.0555	CD24 on IgD+ CD38+ B cell	0.0555	0.020168	75.19
6.12097e-10	6	106992464	3655	-0.2018	0.03253	ebi-a-GCST90001768	rs1799693	G	A	0.8286	CD24 on IgD+ CD38+ B cell	0.1714	0.0115672	42.7495
2.20902e-25	6	107164076	3648	-0.5307	0.05059	ebi-a-GCST90001769	rs9400058	G	A	0.0651	CD24 on IgD- CD38- B cell	0.0651	0.0342826	129.432
1.36113e-12	6	106898421	3648	0.1798	0.02528	ebi-a-GCST90001769	rs2236073	A	G	0.5996	CD24 on IgD- CD38- B cell	0.4004	0.0155226	57.4878
5.99791e-13	6	106898421	3653	0.1799	0.0249	ebi-a-GCST90001771	rs2236073	A	G	0.5996	CD24 on memory B cell	0.4004	0.0155399	57.6317
6.21298e-45	6	107168477	3653	-0.7352	0.05156	ebi-a-GCST90001771	rs72948545	G	A	0.0586	CD24 on memory B cell	0.0586	0.0596366	231.542
9.31322e-11	6	106898421	3655	0.1623	0.02499	ebi-a-GCST90001772	rs2236073	A	G	0.5997	CD24 on unswitched memory B cell	0.4003	0.012647	46.7912
3.93007e-41	6	107164076	3655	-0.6739	0.04955	ebi-a-GCST90001772	rs9400058	G	A	0.065	CD24 on unswitched memory B cell	0.065	0.0552009	213.43
1.45814e-11	6	106898421	3652	0.1709	0.02524	ebi-a-GCST90001773	rs2236073	A	G	0.5997	CD24 on switched memory B cell	0.4003	0.0140228	51.911
1.20809e-40	6	107168477	3652	-0.7073	0.05233	ebi-a-GCST90001773	rs72948545	G	A	0.0586	CD24 on switched memory B cell	0.0586	0.0551962	213.236
1.31613e-16	6	107159822	3656	-0.4459	0.05365	ebi-a-GCST90001774	rs12206866	T	C	0.0559	CD24 on transitional B cell	0.0559	0.0209862	78.3275
2.18902e-08	9	95886051	3660	-0.1654	0.0295	ebi-a-GCST90001775	rs3793662	T	C	0.776	CD25 on B cell	0.224	0.00951066	35.1241
6.11787e-12	10	6191376	3660	0.4239	0.06144	ebi-a-GCST90001775	rs147487472	A	C	0.0415	CD25 on B cell	0.0415	0.0142954	53.051
1.6761e-32	10	6106621	3660	0.4838	0.04036	ebi-a-GCST90001775	rs41294937	C	T	0.1077	CD25 on B cell	0.1077	0.0449871	172.315
3.74904e-08	9	95886051	3657	-0.1594	0.0289	ebi-a-GCST90001777	rs3793662	T	C	0.7759	CD25 on CD24+ CD27+ B cell	0.2241	0.00883597	32.5834
6.79047e-13	10	6178941	3657	-0.1762	0.02445	ebi-a-GCST90001777	rs11598494	C	T	0.5587	CD25 on CD24+ CD27+ B cell	0.4413	0.0153093	56.8253
5.31741e-17	10	6162476	3657	-0.2267	0.02692	ebi-a-GCST90001777	rs4747882	T	A	0.7132	CD25 on CD24+ CD27+ B cell	0.2868	0.0210244	78.4945
8.06306e-53	10	6113782	3657	-0.4244	0.0273	ebi-a-GCST90001777	rs1887027	T	C	0.2454	CD25 on CD24+ CD27+ B cell	0.2454	0.0667071	261.241
6.89493e-10	10	6178941	3657	-0.1524	0.02465	ebi-a-GCST90001778	rs11598494	C	T	0.5587	CD25 on IgD+ CD24+ B cell	0.4413	0.0114528	42.345
1.71199e-45	10	6113782	3657	-0.3962	0.0276	ebi-a-GCST90001778	rs1887027	T	C	0.2454	CD25 on IgD+ CD24+ B cell	0.2454	0.0581367	225.606
1.79804e-12	10	6162476	3657	-0.1921	0.02715	ebi-a-GCST90001778	rs4747882	T	A	0.7132	CD25 on IgD+ CD24+ B cell	0.2868	0.0150965	56.0233
1.11401e-10	9	95886051	3657	-0.1898	0.02934	ebi-a-GCST90001779	rs3793662	T	C	0.7759	CD25 on IgD+ CD24- B cell	0.2241	0.0125277	46.3695
1.31795e-47	10	6115678	3657	0.5847	0.03976	ebi-a-GCST90001779	rs62626323	A	C	0.1075	CD25 on IgD+ CD24- B cell	0.1075	0.0656014	256.607
1.513e-08	10	6074634	3657	0.1584	0.02792	ebi-a-GCST90001779	rs7920946	C	T	0.2773	CD25 on IgD+ CD24- B cell	0.2773	0.0100565	37.13
5.97806e-09	14	106306841	3657	-0.183	0.03138	ebi-a-GCST90001779	rs709589	T	C	0.4557	CD25 on IgD+ CD24- B cell	0.4557	0.0166131	61.7465
2.377e-09	9	95886051	3642	-0.1749	0.02923	ebi-a-GCST90001780	rs3793662	T	C	0.7759	CD25 on IgD+ CD38- B cell	0.2241	0.0106379	39.1384
1.42801e-09	10	6074451	3642	0.1534	0.02528	ebi-a-GCST90001780	rs4747846	C	G	0.3887	CD25 on IgD+ CD38- B cell	0.3887	0.0111828	41.1657
1.10688e-25	10	6120173	3642	0.4244	0.0402	ebi-a-GCST90001780	rs41295093	A	G	0.1068	CD25 on IgD+ CD38- B cell	0.1068	0.0343638	129.535
4.80695e-08	9	95887320	1835	-0.2187	0.0399	ebi-a-GCST90001781	rs2275848	T	G	0.7711	CD25 on IgD+ CD38- naive B cell	0.2289	0.0168843	31.4805
1.66686e-18	10	6106621	1835	0.4909	0.05533	ebi-a-GCST90001781	rs41294937	C	T	0.1068	CD25 on IgD+ CD38- naive B cell	0.1068	0.0459765	88.3363
1.84302e-08	14	106306841	1835	-0.2484	0.04396	ebi-a-GCST90001781	rs709589	T	C	0.4529	CD25 on IgD+ CD38- naive B cell	0.4529	0.0305775	57.8165
6.15035e-33	10	6114010	1837	-0.4537	0.03721	ebi-a-GCST90001782	rs10905716	T	C	0.2439	CD25 on IgD+ CD38- unswitched memory B cell	0.2439	0.0759204	150.76
4.37895e-10	9	95886051	3656	-0.1813	0.02898	ebi-a-GCST90001783	rs3793662	T	C	0.7758	CD25 on IgD+ CD38+ B cell	0.2242	0.0114343	42.2643
3.53671e-18	10	6115678	3656	0.349	0.03994	ebi-a-GCST90001783	rs62626323	A	C	0.1074	CD25 on IgD+ CD38+ B cell	0.1074	0.023353	87.3721
1.18987e-15	14	106306841	3656	-0.2486	0.03091	ebi-a-GCST90001783	rs709589	T	C	0.4557	CD25 on IgD+ CD38+ B cell	0.4557	0.0306584	115.569
4.14801e-08	10	6074634	3657	0.1545	0.02812	ebi-a-GCST90001784	rs7920946	C	T	0.2773	CD25 on IgD+ CD38dim B cell	0.2773	0.00956742	35.3067
1.25285e-40	10	6115678	3657	0.5433	0.04021	ebi-a-GCST90001784	rs62626323	A	C	0.1075	CD25 on IgD+ CD38dim B cell	0.1075	0.0566404	219.45
5.23239e-20	10	6106621	3649	0.3718	0.04036	ebi-a-GCST90001785	rs41294937	C	T	0.1073	CD25 on IgD- CD24- B cell	0.1073	0.0264822	99.2078
1.47001e-10	16	81916912	3649	-0.2363	0.03676	ebi-a-GCST90001785	rs11548656	G	A	0.1287	CD25 on IgD- CD24- B cell	0.1287	0.0125229	46.2501
3.50429e-15	10	6120173	3651	0.3186	0.0403	ebi-a-GCST90001786	rs41295093	A	G	0.1067	CD25 on IgD- CD27- B cell	0.1067	0.0193501	72.0018
3.11172e-19	20	44746982	3651	0.2306	0.02558	ebi-a-GCST90001786	rs1883832	C	T	0.6316	CD25 on IgD- CD27- B cell	0.3684	0.0247463	92.5905
2.246e-08	9	4327960	3657	-0.1657	0.02956	ebi-a-GCST90001787	rs12342539	T	C	0.2216	CD25 on IgD- CD38- B cell	0.2216	0.00947213	34.9517
6.63743e-31	10	6098824	3657	-0.293	0.02511	ebi-a-GCST90001787	rs706779	C	T	0.6084	CD25 on IgD- CD38- B cell	0.3916	0.040907	155.892
3.60662e-21	10	6076076	3657	0.4479	0.04714	ebi-a-GCST90001787	rs12722531	A	G	0.074	CD25 on IgD- CD38- B cell	0.074	0.0274938	103.331
3.69199e-09	9	95886051	3657	-0.1698	0.02871	ebi-a-GCST90001789	rs3793662	T	C	0.7759	CD25 on IgD- CD38dim B cell	0.2241	0.0100266	37.0183
1.41906e-14	10	6074451	3657	0.1914	0.02477	ebi-a-GCST90001789	rs4747846	C	G	0.3886	CD25 on IgD- CD38dim B cell	0.3886	0.0174077	64.7524
1.26096e-17	10	6074634	3657	0.2333	0.02716	ebi-a-GCST90001789	rs7920946	C	T	0.2773	CD25 on IgD- CD38dim B cell	0.2773	0.0218156	81.5143
9.24272e-48	10	6106621	3657	0.5734	0.03893	ebi-a-GCST90001789	rs41294937	C	T	0.1075	CD25 on IgD- CD38dim B cell	0.1075	0.0630902	246.123
2.04899e-08	9	95886051	3657	-0.1626	0.02894	ebi-a-GCST90001790	rs3793662	T	C	0.7759	CD25 on memory B cell	0.2241	0.0091943	33.917
1.16305e-51	10	6113782	3657	-0.4203	0.02736	ebi-a-GCST90001790	rs1887027	T	C	0.2454	CD25 on memory B cell	0.2454	0.0654245	255.866
3.34734e-15	10	6162476	3657	-0.2133	0.02697	ebi-a-GCST90001790	rs4747882	T	A	0.7132	CD25 on memory B cell	0.2868	0.0186124	69.3185
6.08555e-13	10	6178941	3657	-0.1768	0.02448	ebi-a-GCST90001790	rs11598494	C	T	0.5587	CD25 on memory B cell	0.4413	0.0154137	57.2191
4.56352e-11	9	95886051	3657	-0.1953	0.02956	ebi-a-GCST90001791	rs3793662	T	C	0.7759	CD25 on naive-mature B cell	0.2241	0.0132642	49.1325
3.85798e-08	10	5827901	3657	0.2314	0.04201	ebi-a-GCST90001791	rs17403348	C	T	0.0997	CD25 on naive-mature B cell	0.0997	0.00961256	35.4749
2.21411e-43	10	6106621	3657	0.5626	0.04021	ebi-a-GCST90001791	rs41294937	C	T	0.1075	CD25 on naive-mature B cell	0.1075	0.060736	236.345
5.59887e-13	10	6191376	3657	0.4465	0.0617	ebi-a-GCST90001791	rs147487472	A	C	0.0414	CD25 on naive-mature B cell	0.0414	0.0158238	58.7659
7.67291e-09	12	31504316	3657	-0.1509	0.02607	ebi-a-GCST90001791	rs11051398	T	C	0.5325	CD25 on naive-mature B cell	0.4675	0.0113373	41.913
8.7579e-09	9	95886051	3657	-0.167	0.02895	ebi-a-GCST90001792	rs3793662	T	C	0.7759	CD25 on unswitched memory B cell	0.2241	0.00969863	35.7957
1.20301e-10	10	6178941	3657	-0.1584	0.02453	ebi-a-GCST90001792	rs11598494	C	T	0.5587	CD25 on unswitched memory B cell	0.4413	0.0123724	45.7875
7.7589e-48	10	6113782	3657	-0.4047	0.02745	ebi-a-GCST90001792	rs1887027	T	C	0.2454	CD25 on unswitched memory B cell	0.2454	0.060658	236.021
1.14499e-14	10	6162476	3657	-0.2093	0.02699	ebi-a-GCST90001792	rs4747882	T	A	0.7132	CD25 on unswitched memory B cell	0.2868	0.0179209	66.696
2.14487e-17	10	6162476	3657	-0.2315	0.02714	ebi-a-GCST90001793	rs4747882	T	A	0.7132	CD25 on switched memory B cell	0.2868	0.0219241	81.9289
4.24717e-20	10	6079846	3657	-0.2349	0.02543	ebi-a-GCST90001793	rs7072398	A	G	0.6142	CD25 on switched memory B cell	0.3858	0.0261498	98.1439
1.57109e-43	10	6106621	3657	0.5555	0.03963	ebi-a-GCST90001793	rs41294937	C	T	0.1075	CD25 on switched memory B cell	0.1075	0.0592127	230.044
1.739e-31	10	6106621	3658	0.476	0.04039	ebi-a-GCST90001794	rs41294937	C	T	0.1076	CD25 on IgD+ B cell	0.1076	0.0435127	166.319
7.54797e-10	10	6191376	3658	0.3795	0.0615	ebi-a-GCST90001794	rs147487472	A	C	0.0416	CD25 on IgD+ B cell	0.0416	0.011484	42.4733
1.77787e-13	10	6115678	3657	0.2969	0.04016	ebi-a-GCST90001795	rs62626323	A	C	0.1075	CD25 on transitional B cell	0.1075	0.0169148	62.8874
5.40754e-13	14	106306841	3657	-0.2255	0.03114	ebi-a-GCST90001795	rs709589	T	C	0.4557	CD25 on transitional B cell	0.4557	0.0252255	94.5853
1.45001e-08	1	31211894	3657	-0.4501	0.07925	ebi-a-GCST90001798	rs34101571	A	G	0.0239	CD27 on CD24+ CD27+ B cell	0.0239	0.00945236	34.8781
7.07457e-17	1	161479745	3657	-0.2208	0.02632	ebi-a-GCST90001798	rs1801274	G	A	0.325	CD27 on CD24+ CD27+ B cell	0.325	0.0213902	79.8901
3.63413e-46	3	32533246	3657	0.7589	0.05246	ebi-a-GCST90001798	rs35574803	C	T	0.0562	CD27 on CD24+ CD27+ B cell	0.0562	0.0610964	237.838
1.07103e-13	3	32945761	3657	0.5011	0.06717	ebi-a-GCST90001798	rs75918255	A	G	0.035	CD27 on CD24+ CD27+ B cell	0.035	0.0169619	63.0654
2.66803e-08	3	32302456	3657	0.2196	0.03939	ebi-a-GCST90001798	rs7621492	A	G	0.1136	CD27 on CD24+ CD27+ B cell	0.1136	0.00971187	35.845
2.86484e-15	12	6554628	3657	-0.2616	0.03299	ebi-a-GCST90001798	rs25680	A	G	0.1671	CD27 on CD24+ CD27+ B cell	0.1671	0.0190491	70.9766
5.22516e-12	12	6605299	3657	0.2579	0.03725	ebi-a-GCST90001798	rs147714617	T	C	0.1224	CD27 on CD24+ CD27+ B cell	0.1224	0.0142893	52.9845
8.47227e-120	20	44746982	3657	-0.5841	0.02417	ebi-a-GCST90001798	rs1883832	C	T	0.6318	CD27 on CD24+ CD27+ B cell	0.3682	0.158733	689.638
4.71498e-10	20	45095161	3657	0.2439	0.03905	ebi-a-GCST90001798	rs6011967	C	T	0.118	CD27 on CD24+ CD27+ B cell	0.118	0.0123824	45.825
6.19598e-09	20	46785499	3657	-0.1453	0.02494	ebi-a-GCST90001798	rs162076	A	G	0.555	CD27 on CD24+ CD27+ B cell	0.445	0.0104283	38.5172
1.06292e-20	1	161479745	1838	-0.3112	0.03296	ebi-a-GCST90001799	rs1801274	G	A	0.3166	CD27 on T cell	0.3166	0.0419078	80.3083
1.18201e-09	3	32302456	3656	0.2435	0.03994	ebi-a-GCST90001800	rs7621492	A	G	0.1136	CD27 on IgD+ CD24+ B cell	0.1136	0.0119409	44.1592
5.04429e-11	3	31134534	3656	0.5735	0.08703	ebi-a-GCST90001800	rs76929865	C	A	0.0223	CD27 on IgD+ CD24+ B cell	0.0223	0.0143419	53.1679
2.34585e-43	3	32533246	3656	0.7463	0.05335	ebi-a-GCST90001800	rs35574803	C	T	0.0561	CD27 on IgD+ CD24+ B cell	0.0561	0.0589856	229.044
5.54243e-13	3	32945761	3656	0.4946	0.06834	ebi-a-GCST90001800	rs75918255	A	G	0.035	CD27 on IgD+ CD24+ B cell	0.035	0.0165247	61.3958
1.14599e-08	12	6554628	3656	-0.1925	0.03366	ebi-a-GCST90001800	rs25680	A	G	0.167	CD27 on IgD+ CD24+ B cell	0.167	0.0103099	38.0647
2.97989e-83	20	44746982	3656	-0.4972	0.02506	ebi-a-GCST90001800	rs1883832	C	T	0.6317	CD27 on IgD+ CD24+ B cell	0.3683	0.115028	474.946
1.07994e-38	3	32533246	1836	0.9344	0.07016	ebi-a-GCST90001801	rs35574803	C	T	0.0564	CD27 on IgD+ CD38- unswitched memory B cell	0.0564	0.0929314	187.898
3.41201e-10	3	32945761	1836	0.5783	0.0916	ebi-a-GCST90001801	rs75918255	A	G	0.0376	CD27 on IgD+ CD38- unswitched memory B cell	0.0376	0.0242036	45.4904
4.43997e-08	3	32924804	1836	0.5453	0.09922	ebi-a-GCST90001801	rs56237381	A	G	0.0294	CD27 on IgD+ CD38- unswitched memory B cell	0.0294	0.0169703	31.6608
9.11108e-10	12	6554628	1836	-0.2854	0.04636	ebi-a-GCST90001801	rs25680	A	G	0.1672	CD27 on IgD+ CD38- unswitched memory B cell	0.1672	0.0226838	42.5676
1.32587e-62	20	44747947	1836	-0.5719	0.03295	ebi-a-GCST90001801	rs4810485	G	T	0.6302	CD27 on IgD+ CD38- unswitched memory B cell	0.3698	0.152446	329.873
2.77013e-15	1	161479745	3657	-0.2111	0.02661	ebi-a-GCST90001802	rs1801274	G	A	0.325	CD27 on IgD- CD38- B cell	0.325	0.0195521	72.8881
1.19801e-09	3	32945761	3657	0.4158	0.06821	ebi-a-GCST90001802	rs75918255	A	G	0.035	CD27 on IgD- CD38- B cell	0.035	0.0116787	43.19
2.73905e-29	3	32533246	3657	0.6071	0.05356	ebi-a-GCST90001802	rs35574803	C	T	0.0562	CD27 on IgD- CD38- B cell	0.0562	0.0390991	148.722
7.42335e-17	12	6553016	3657	-0.2059	0.02456	ebi-a-GCST90001802	rs2250246	G	A	0.5339	CD27 on IgD- CD38- B cell	0.4661	0.0211	78.7827
1.19201e-09	12	6558720	3657	-0.225	0.03691	ebi-a-GCST90001802	rs11064198	T	A	0.1256	CD27 on IgD- CD38- B cell	0.1256	0.0111197	41.0997
3.83354e-75	20	44746982	3657	-0.4707	0.02507	ebi-a-GCST90001802	rs1883832	C	T	0.6318	CD27 on IgD- CD38- B cell	0.3682	0.103082	420.065
1.54e-08	20	46785499	3657	-0.143	0.02522	ebi-a-GCST90001802	rs162076	A	G	0.555	CD27 on IgD- CD38- B cell	0.445	0.0101008	37.2951
1.06611e-11	12	6553016	3642	-0.1679	0.02462	ebi-a-GCST90001803	rs2250246	G	A	0.534	CD27 on IgD- CD38+ B cell	0.466	0.01403	51.796
3.69403e-08	20	44746982	3642	-0.1431	0.02594	ebi-a-GCST90001803	rs1883832	C	T	0.6323	CD27 on IgD- CD38+ B cell	0.3677	0.00952195	34.9931
1.38484e-11	1	31211894	3657	-0.534	0.07874	ebi-a-GCST90001804	rs34101571	A	G	0.0239	CD27 on IgD- CD38dim B cell	0.0239	0.0133047	49.2844
1.14288e-14	1	161479745	3657	-0.2036	0.02626	ebi-a-GCST90001804	rs1801274	G	A	0.325	CD27 on IgD- CD38dim B cell	0.325	0.0181875	67.7067
4.84395e-10	3	32945761	3657	0.4177	0.06693	ebi-a-GCST90001804	rs75918255	A	G	0.035	CD27 on IgD- CD38dim B cell	0.035	0.0117857	43.5904
3.41822e-35	3	32533246	3657	0.6579	0.05259	ebi-a-GCST90001804	rs35574803	C	T	0.0562	CD27 on IgD- CD38dim B cell	0.0562	0.0459162	175.9
1.50904e-13	12	6557674	3657	-0.1829	0.02466	ebi-a-GCST90001804	rs2253610	A	G	0.5782	CD27 on IgD- CD38dim B cell	0.4218	0.0163171	60.6281
6.20869e-147	20	44746982	3657	-0.6404	0.02368	ebi-a-GCST90001804	rs1883832	C	T	0.6318	CD27 on IgD- CD38dim B cell	0.3682	0.190808	861.85
1.236e-10	20	45095161	3657	0.2509	0.03888	ebi-a-GCST90001804	rs6011967	C	T	0.118	CD27 on IgD- CD38dim B cell	0.118	0.0131033	48.5286
5.02805e-11	20	46785499	3657	-0.1634	0.02479	ebi-a-GCST90001804	rs162076	A	G	0.555	CD27 on IgD- CD38dim B cell	0.445	0.0131882	48.8473
1.49211e-35	3	32533246	3657	0.6708	0.05333	ebi-a-GCST90001805	rs35574803	C	T	0.0562	CD27 on memory B cell	0.0562	0.0477345	183.215
2.94598e-08	3	32924804	3657	0.4286	0.07713	ebi-a-GCST90001805	rs56237381	A	G	0.0272	CD27 on memory B cell	0.0272	0.00972135	35.8804
1.567e-10	3	32945761	3657	0.4366	0.06803	ebi-a-GCST90001805	rs75918255	A	G	0.035	CD27 on memory B cell	0.035	0.0128764	47.677
2.12902e-10	12	6554628	3657	-0.213	0.03344	ebi-a-GCST90001805	rs25680	A	G	0.1671	CD27 on memory B cell	0.1671	0.0126287	46.7483
1.11199e-11	12	6605299	3657	0.2563	0.03761	ebi-a-GCST90001805	rs147714617	T	C	0.1224	CD27 on memory B cell	0.1224	0.0141125	52.3197
1.87802e-87	20	44746982	3657	-0.5071	0.0249	ebi-a-GCST90001805	rs1883832	C	T	0.6318	CD27 on memory B cell	0.3682	0.119641	496.716
1.77198e-08	20	45314435	3657	-0.4093	0.0725	ebi-a-GCST90001805	rs72485816	C	T	0.0304	CD27 on memory B cell	0.0304	0.00987597	36.4567
3.133e-09	1	161479745	3656	-0.1586	0.02671	ebi-a-GCST90001806	rs1801274	G	A	0.3251	CD27 on unswitched memory B cell	0.3251	0.0110381	40.7832
9.62498e-14	3	32945761	3656	0.5086	0.06804	ebi-a-GCST90001806	rs75918255	A	G	0.035	CD27 on unswitched memory B cell	0.035	0.0174734	64.9834
8.01863e-44	3	32533246	3656	0.7465	0.05306	ebi-a-GCST90001806	rs35574803	C	T	0.0561	CD27 on unswitched memory B cell	0.0561	0.0590172	229.174
1.39399e-08	3	32924804	3656	0.4379	0.077	ebi-a-GCST90001806	rs56237381	A	G	0.0272	CD27 on unswitched memory B cell	0.0272	0.0101478	37.4602
3.82402e-08	3	36349691	3656	0.2712	0.04922	ebi-a-GCST90001806	rs144642376	G	A	0.0718	CD27 on unswitched memory B cell	0.0718	0.00980337	36.1762
4.48436e-11	12	6605299	3656	0.2484	0.03759	ebi-a-GCST90001806	rs147714617	T	C	0.1224	CD27 on unswitched memory B cell	0.1224	0.013256	49.088
6.59629e-15	12	6554628	3656	-0.2612	0.03338	ebi-a-GCST90001806	rs25680	A	G	0.167	CD27 on unswitched memory B cell	0.167	0.0189818	70.7016
2.77703e-08	14	106306841	3656	-0.1755	0.03152	ebi-a-GCST90001806	rs709589	T	C	0.4557	CD27 on unswitched memory B cell	0.4557	0.0152792	56.6966
5.93335e-78	20	44747947	3656	-0.4783	0.02498	ebi-a-GCST90001806	rs4810485	G	T	0.6313	CD27 on unswitched memory B cell	0.3687	0.106498	435.524
4.95496e-08	20	45732275	3656	-0.2691	0.04925	ebi-a-GCST90001806	rs6066198	G	T	0.07	CD27 on unswitched memory B cell	0.07	0.00942841	34.7793
1.13999e-08	20	46242688	3656	-0.2476	0.04328	ebi-a-GCST90001806	rs72645230	G	C	0.0944	CD27 on unswitched memory B cell	0.0944	0.0104819	38.7066
9.69304e-09	1	161478859	3651	-0.1484	0.02581	ebi-a-GCST90001807	rs4657041	C	T	0.3347	CD27 on Plasma Blast-Plasma Cell	0.3347	0.00980779	36.1431
2.09701e-11	1	31211894	3657	-0.5359	0.07974	ebi-a-GCST90001808	rs34101571	A	G	0.0239	CD27 on switched memory B cell	0.0239	0.0133995	49.6405
2.48313e-28	1	161479745	3657	-0.2933	0.02635	ebi-a-GCST90001808	rs1801274	G	A	0.325	CD27 on switched memory B cell	0.325	0.0377434	143.363
1.02e-38	3	32533246	3657	0.6995	0.05313	ebi-a-GCST90001808	rs35574803	C	T	0.0562	CD27 on switched memory B cell	0.0562	0.0519065	200.105
2.09218e-12	3	32945761	3657	0.478	0.06777	ebi-a-GCST90001808	rs75918255	A	G	0.035	CD27 on switched memory B cell	0.035	0.0154341	57.2959
1.692e-08	3	36349691	3657	0.2781	0.0492	ebi-a-GCST90001808	rs144642376	G	A	0.0718	CD27 on switched memory B cell	0.0718	0.0103086	38.0702
3.75837e-21	12	6554628	3657	-0.3147	0.03313	ebi-a-GCST90001808	rs25680	A	G	0.1671	CD27 on switched memory B cell	0.1671	0.0275672	103.615
1.93419e-15	12	6605299	3657	0.299	0.03747	ebi-a-GCST90001808	rs147714617	T	C	0.1224	CD27 on switched memory B cell	0.1224	0.0192066	71.5748
2.5293e-118	20	44746982	3657	-0.5853	0.02439	ebi-a-GCST90001808	rs1883832	C	T	0.6318	CD27 on switched memory B cell	0.3682	0.159386	693.013
1.52202e-09	20	45095161	3657	0.2385	0.03937	ebi-a-GCST90001808	rs6011967	C	T	0.118	CD27 on switched memory B cell	0.118	0.0118402	43.7943
8.51726e-11	20	46785499	3657	-0.1635	0.02512	ebi-a-GCST90001808	rs162076	A	G	0.555	CD27 on switched memory B cell	0.445	0.0132044	48.9079
6.38396e-09	11	128077683	1834	-0.1994	0.03417	ebi-a-GCST90001810	rs548316	A	G	0.5251	CD38 on CD3- CD19-	0.4749	0.0198301	37.0637
7.96508e-09	4	15956227	3656	-0.6992	0.1209	ebi-a-GCST90001811	rs115062208	G	A	0.0115	CD38 on IgD+ CD24- B cell	0.0115	0.0111149	41.0705
4.57931e-18	4	15915069	3656	-0.7826	0.08987	ebi-a-GCST90001811	rs76112278	A	G	0.0194	CD38 on IgD+ CD24- B cell	0.0194	0.0233025	87.179
8.41608e-10	4	13906853	3652	0.3174	0.05158	ebi-a-GCST90001812	rs807784	T	G	0.9403	CD38 on IgD+ CD38+ B cell	0.0597	0.0113106	41.7559
5.54243e-18	4	15915069	3652	-0.7731	0.089	ebi-a-GCST90001812	rs76112278	A	G	0.0194	CD38 on IgD+ CD38+ B cell	0.0194	0.0227402	84.9333
1.54099e-10	4	14029370	3654	-0.4696	0.07316	ebi-a-GCST90001813	rs572542	T	C	0.0289	CD38 on IgD+ CD38dim B cell	0.0289	0.0123779	45.7707
1.7108e-13	4	15956227	3654	-0.8972	0.1213	ebi-a-GCST90001813	rs115062208	G	A	0.0115	CD38 on IgD+ CD38dim B cell	0.0115	0.0183013	68.0825
7.84332e-13	4	15037408	3654	-0.502	0.06983	ebi-a-GCST90001813	rs76354299	A	G	0.0322	CD38 on IgD+ CD38dim B cell	0.0322	0.0157065	58.2754
3.62994e-32	4	15915069	3654	-1.065	0.08937	ebi-a-GCST90001813	rs76112278	A	G	0.0194	CD38 on IgD+ CD38dim B cell	0.0194	0.0431542	164.707
9.22359e-12	4	15037408	3657	-0.4635	0.06776	ebi-a-GCST90001815	rs76354299	A	G	0.0321	CD38 on IgD- CD38dim B cell	0.0321	0.0133495	49.4526
3.33887e-14	4	15956227	3657	-0.8942	0.1174	ebi-a-GCST90001815	rs115062208	G	A	0.0115	CD38 on IgD- CD38dim B cell	0.0115	0.0181792	67.6751
5.61436e-26	4	15915069	3657	-0.9249	0.08708	ebi-a-GCST90001815	rs76112278	A	G	0.0194	CD38 on IgD- CD38dim B cell	0.0194	0.0325472	122.962
5.47898e-11	4	15956227	3656	-0.7874	0.1197	ebi-a-GCST90001816	rs115062208	G	A	0.0115	CD38 on naive-mature B cell	0.0115	0.014096	52.2431
1.75792e-22	4	15915069	3656	-0.8747	0.08908	ebi-a-GCST90001816	rs76112278	A	G	0.0194	CD38 on naive-mature B cell	0.0194	0.02911	109.557
1.65901e-09	4	15037408	3656	-0.4181	0.06918	ebi-a-GCST90001816	rs76354299	A	G	0.0321	CD38 on naive-mature B cell	0.0321	0.0108624	40.1271
1.96698e-11	4	15915069	3658	-0.6069	0.09018	ebi-a-GCST90001818	rs76112278	A	G	0.0194	CD38 on IgD+ B cell	0.0194	0.0140139	51.9629
1.34701e-08	1	112267500	3657	0.1669	0.02931	ebi-a-GCST90001819	rs197429	T	C	0.233	CD38 on transitional B cell	0.233	0.00995621	36.7559
5.23504e-10	4	14029370	3657	-0.4513	0.07246	ebi-a-GCST90001819	rs572542	T	C	0.0288	CD38 on transitional B cell	0.0288	0.0113936	42.1236
9.69393e-15	4	15044338	3657	-0.5334	0.06859	ebi-a-GCST90001819	rs149852991	T	G	0.0321	CD38 on transitional B cell	0.0321	0.0176796	65.7818
1.68694e-14	4	15956227	3657	-0.912	0.1184	ebi-a-GCST90001819	rs115062208	G	A	0.0115	CD38 on transitional B cell	0.0115	0.0189101	70.4487
6.27047e-32	4	15915069	3657	-1.046	0.08813	ebi-a-GCST90001819	rs76112278	A	G	0.0194	CD38 on transitional B cell	0.0194	0.0416281	158.76
1.695e-08	6	28205826	3656	-0.1982	0.03505	ebi-a-GCST90001820	rs112421400	T	C	0.2101	IgD on IgD+ CD24+ B cell	0.2101	0.0130387	48.273
6.87385e-13	6	32671207	3656	-0.2439	0.03383	ebi-a-GCST90001820	rs1794511	G	T	0.2594	IgD on IgD+ CD24+ B cell	0.2594	0.0228564	85.4707
5.50503e-10	6	43351686	3656	0.3593	0.05776	ebi-a-GCST90001820	rs139084170	A	C	0.052	IgD on IgD+ CD24+ B cell	0.052	0.0127279	47.1073
1.20088e-11	6	31297744	3656	-0.221	0.03249	ebi-a-GCST90001820	rs9265515	C	T	0.3368	IgD on IgD+ CD24+ B cell	0.3368	0.0218188	81.5043
1.38201e-10	14	105445412	3656	0.2689	0.04177	ebi-a-GCST90001820	rs2819455	C	G	0.0952	IgD on IgD+ CD24+ B cell	0.0952	0.0124566	46.0907
4.42486e-87	14	106306841	3656	-0.6123	0.03013	ebi-a-GCST90001820	rs709589	T	C	0.4558	IgD on IgD+ CD24+ B cell	0.4558	0.185991	834.893
7.05001e-10	7	40012831	3656	0.1553	0.02512	ebi-a-GCST90001821	rs10272514	T	A	0.3924	IgD on IgD+ CD24- B cell	0.3924	0.0115006	42.512
3.22203e-09	14	106644507	3656	0.4338	0.0731	ebi-a-GCST90001821	rs28723652	A	C	0.0442	IgD on IgD+ CD24- B cell	0.0442	0.0159	59.0375
4.57088e-103	14	106306841	3656	-0.6633	0.02979	ebi-a-GCST90001821	rs709589	T	C	0.4557	IgD on IgD+ CD24- B cell	0.4557	0.218257	1020.17
5.69902e-16	15	40856113	3656	-0.2027	0.02492	ebi-a-GCST90001821	rs28634695	A	G	0.408	IgD on IgD+ CD24- B cell	0.408	0.0198481	73.9937
6.58415e-11	17	62021003	3656	-0.1633	0.02494	ebi-a-GCST90001821	rs35501848	T	G	0.4878	IgD on IgD+ CD24- B cell	0.4878	0.0133255	49.349
4.99804e-58	14	106306841	3642	-0.5029	0.03076	ebi-a-GCST90001822	rs709589	T	C	0.4558	IgD on IgD+ CD38- B cell	0.4558	0.125466	522.217
1.12101e-09	6	32603007	1834	-0.2692	0.04397	ebi-a-GCST90001823	rs2040406	G	A	0.3212	IgD on IgD+ CD38- unswitched memory B cell	0.3212	0.0316008	59.7817
3.84096e-08	6	31424607	1834	-0.2313	0.0419	ebi-a-GCST90001823	rs3093971	A	G	0.2816	IgD on IgD+ CD38- unswitched memory B cell	0.2816	0.0216461	40.5331
9.00949e-57	14	106306841	1834	-0.6783	0.04125	ebi-a-GCST90001823	rs709589	T	C	0.4528	IgD on IgD+ CD38- unswitched memory B cell	0.4528	0.227995	541.043
2.91803e-09	6	27757855	3656	-0.179	0.03009	ebi-a-GCST90001824	rs200468	G	C	0.3113	IgD on IgD+ CD38+ B cell	0.3113	0.0137387	50.9005
6.79516e-21	7	2352594	3656	0.2603	0.0276	ebi-a-GCST90001824	rs62442539	C	G	0.2802	IgD on IgD+ CD38+ B cell	0.2802	0.0273312	102.674
4.68598e-13	14	105695446	3656	-0.2711	0.03734	ebi-a-GCST90001824	rs2018404	T	C	0.1325	IgD on IgD+ CD38+ B cell	0.1325	0.0168956	62.7976
2.04644e-117	14	106306841	3656	-0.7004	0.0293	ebi-a-GCST90001824	rs709589	T	C	0.4557	IgD on IgD+ CD38+ B cell	0.4557	0.243355	1175.21
7.86502e-09	14	106671275	3656	0.3485	0.06024	ebi-a-GCST90001824	rs2338377	A	G	0.0747	IgD on IgD+ CD38+ B cell	0.0747	0.0167895	62.3966
2.44006e-11	15	40856521	3656	-0.1665	0.02485	ebi-a-GCST90001824	rs28669075	T	C	0.4074	IgD on IgD+ CD38+ B cell	0.4074	0.0133857	49.5749
9.94306e-10	7	40012831	3656	0.1547	0.02525	ebi-a-GCST90001825	rs10272514	T	A	0.3924	IgD on IgD+ CD38dim B cell	0.3924	0.0114119	42.1804
9.24698e-90	14	106306841	3656	-0.6238	0.03019	ebi-a-GCST90001825	rs709589	T	C	0.4557	IgD on IgD+ CD38dim B cell	0.4557	0.193036	874.083
1.892e-08	14	106644507	3656	0.4141	0.07351	ebi-a-GCST90001825	rs28723652	A	C	0.0442	IgD on IgD+ CD38dim B cell	0.0442	0.0144887	53.7201
5.47394e-17	15	40856521	3656	-0.2111	0.02508	ebi-a-GCST90001825	rs28669075	T	C	0.4075	IgD on IgD+ CD38dim B cell	0.4075	0.021519	80.3598
5.72532e-11	17	62021003	3656	-0.1647	0.02506	ebi-a-GCST90001825	rs35501848	T	G	0.4878	IgD on IgD+ CD38dim B cell	0.4878	0.013555	50.2105
1.28914e-11	6	31304488	3636	-0.219	0.03224	ebi-a-GCST90001826	rs380852	G	C	0.3353	IgD on unswitched memory B cell	0.3353	0.0213785	79.3867
1.05512e-13	6	31573110	3636	-0.2671	0.03579	ebi-a-GCST90001826	rs9267517	A	G	0.2446	IgD on unswitched memory B cell	0.2446	0.026364	98.401
5.09214e-11	6	43351686	3636	0.3794	0.05758	ebi-a-GCST90001826	rs139084170	A	C	0.0523	IgD on unswitched memory B cell	0.0523	0.0142691	52.6046
4.39299e-09	6	32861920	3636	-0.201	0.03417	ebi-a-GCST90001826	rs241409	G	A	0.223	IgD on unswitched memory B cell	0.223	0.0140006	51.6008
2.151e-08	14	106644507	3636	0.4108	0.07319	ebi-a-GCST90001826	rs28723652	A	C	0.0443	IgD on unswitched memory B cell	0.0443	0.0142895	52.6807
4.3132e-81	14	106306841	3636	-0.5907	0.0302	ebi-a-GCST90001826	rs709589	T	C	0.4567	IgD on unswitched memory B cell	0.4567	0.173155	761.019
5.06407e-81	14	106306841	3657	-0.5948	0.03043	ebi-a-GCST90001827	rs709589	T	C	0.4557	IgD on IgD+ B cell	0.4557	0.175505	778.016
4.7076e-12	15	40856521	3657	-0.1749	0.02521	ebi-a-GCST90001827	rs28669075	T	C	0.4074	IgD on IgD+ B cell	0.4074	0.0147704	54.7952
1.18801e-09	3	23750521	3657	0.234	0.03837	ebi-a-GCST90001828	rs1037633	G	T	0.124	IgD on transitional B cell	0.124	0.0118956	44.002
1.717e-08	6	27767640	3657	-0.1677	0.02967	ebi-a-GCST90001828	rs200474	A	G	0.3117	IgD on transitional B cell	0.3117	0.0120673	44.6448
1.75995e-16	7	2354352	3657	0.2309	0.0279	ebi-a-GCST90001828	rs55871547	G	C	0.2752	IgD on transitional B cell	0.2752	0.0212689	79.4271
9.13903e-11	14	105695446	3657	-0.2444	0.0376	ebi-a-GCST90001828	rs2018404	T	C	0.1325	IgD on transitional B cell	0.1325	0.0137315	50.8874
3.99577e-76	14	106306841	3657	-0.5713	0.03022	ebi-a-GCST90001828	rs709589	T	C	0.4557	IgD on transitional B cell	0.4557	0.161911	706.111
1.86299e-10	1	161479745	3660	-0.1724	0.02698	ebi-a-GCST90001829	rs1801274	G	A	0.3253	BAFF-R on B cell	0.3253	0.0130467	48.3556
1.97197e-29	22	41957510	3660	-0.7406	0.06518	ebi-a-GCST90001829	rs117705111	A	G	0.0365	BAFF-R on B cell	0.0365	0.0385782	146.782
4.6505e-32	22	42525756	3660	-0.5326	0.04476	ebi-a-GCST90001829	rs1081003	A	G	0.0874	BAFF-R on B cell	0.0874	0.0452506	173.372
2.49919e-20	22	40774205	3660	-0.5338	0.05744	ebi-a-GCST90001829	rs149806587	G	A	0.0526	BAFF-R on B cell	0.0526	0.0283992	106.921
1.97015e-19	22	40246055	3660	-0.7056	0.07783	ebi-a-GCST90001829	rs76146864	T	C	0.0264	BAFF-R on B cell	0.0264	0.0255936	96.0805
2.43893e-16	22	39843409	3660	0.2136	0.02594	ebi-a-GCST90001829	rs5757678	T	C	0.6419	BAFF-R on B cell	0.3581	0.0209751	78.3708
3.74973e-34	22	43393437	3660	-0.4435	0.03602	ebi-a-GCST90001829	rs5759079	A	G	0.1407	BAFF-R on B cell	0.1407	0.0475616	182.668
3.60504e-08	22	41998660	3660	0.3083	0.05583	ebi-a-GCST90001829	rs117430146	C	G	0.056	BAFF-R on B cell	0.056	0.0100493	37.1336
1e-200	22	42315371	3660	-1.496	0.03385	ebi-a-GCST90001829	rs73165129	T	C	0.099	BAFF-R on B cell	0.099	0.399258	2431.13
1.70805e-23	22	40629980	3660	-0.5142	0.05113	ebi-a-GCST90001829	rs1894588	T	C	0.0622	BAFF-R on B cell	0.0622	0.0308457	116.425
1.02896e-25	22	42321591	3648	-0.4215	0.0399	ebi-a-GCST90001830	rs5996087	G	A	0.0998	BAFF-R on CD20- B cell	0.0998	0.0319223	120.227
1.086e-10	1	169620673	2872	0.1927	0.02975	ebi-a-GCST90001831	rs12075684	G	A	0.2561	CD62L on CD62L+ myeloid Dendritic Cell	0.2561	0.0141487	41.1896
2.24595e-23	1	169685445	2872	0.3461	0.03444	ebi-a-GCST90001831	rs6693963	G	C	0.176	CD62L on CD62L+ myeloid Dendritic Cell	0.176	0.0347435	103.303
5.18442e-11	1	111334781	2872	-0.2089	0.03169	ebi-a-GCST90001832	rs343813	T	A	0.2115	CD62L on CD62L+ plasmacytoid Dendritic Cell	0.2115	0.0145552	42.3905
4.47497e-09	1	169574729	2872	-0.1658	0.02818	ebi-a-GCST90001832	rs3917761	T	G	0.3491	CD62L on CD62L+ plasmacytoid Dendritic Cell	0.3491	0.0124929	36.3082
4.42181e-28	1	169665551	2872	0.3259	0.02935	ebi-a-GCST90001832	rs4987358	T	G	0.2441	CD62L on CD62L+ plasmacytoid Dendritic Cell	0.2441	0.039195	117.079
7.29206e-10	7	50271499	2872	-0.1856	0.03003	ebi-a-GCST90001832	rs11773763	T	C	0.2587	CD62L on CD62L+ plasmacytoid Dendritic Cell	0.2587	0.0132122	38.4268
5.32844e-11	1	169728916	2871	0.1721	0.02612	ebi-a-GCST90001833	rs7526645	T	C	0.4599	CD62L on CD62L+ Dendritic Cell	0.4599	0.014714	42.8447
7.06155e-11	1	169572947	2871	0.1797	0.02746	ebi-a-GCST90001833	rs3917768	G	T	0.3642	CD62L on CD62L+ Dendritic Cell	0.3642	0.014955	43.5573
3.50833e-50	1	169662742	2848	-0.4474	0.02945	ebi-a-GCST90001834	rs4987369	T	G	0.279	CD62L on monocyte	0.279	0.0805307	249.264
9.54993e-12	1	169658509	2848	0.2352	0.03438	ebi-a-GCST90001834	rs4987389	T	A	0.2047	CD62L on monocyte	0.2047	0.0180116	52.2014
9.11381e-15	1	167173140	2910	0.4823	0.06189	ebi-a-GCST90001838	rs4657649	C	T	0.051	CD3 on naive CD8+ T cell	0.051	0.0225165	66.9863
8.58025e-13	1	167136405	2910	0.3184	0.04432	ebi-a-GCST90001838	rs61814886	A	G	0.106	CD3 on naive CD8+ T cell	0.106	0.0192141	56.9691
3.53997e-119	1	167424924	2910	0.6171	0.02536	ebi-a-GCST90001838	rs2949661	T	C	0.446	CD3 on naive CD8+ T cell	0.446	0.188185	674.098
3.80601e-09	1	167711470	2910	-0.1969	0.03331	ebi-a-GCST90001838	rs12142987	T	C	0.2113	CD3 on naive CD8+ T cell	0.2113	0.0129221	38.0694
3.25402e-08	11	132210362	2910	-0.3659	0.06602	ebi-a-GCST90001838	rs111780443	T	C	0.045	CD3 on naive CD8+ T cell	0.045	0.0115072	33.8526
1.39701e-08	16	430304	2910	-0.1937	0.03404	ebi-a-GCST90001838	rs12921174	C	T	0.2041	CD3 on naive CD8+ T cell	0.2041	0.0121896	35.8849
2.07501e-08	1	167407517	2912	0.2289	0.04072	ebi-a-GCST90001839	rs2480679	G	A	0.8652	CD3 on Effector Memory CD8+ T cell	0.1348	0.0122216	36.0049
8.19785e-35	1	167419839	2912	0.3371	0.02703	ebi-a-GCST90001839	rs2988279	A	G	0.4845	CD3 on Effector Memory CD8+ T cell	0.4845	0.0567636	175.123
3.96296e-08	18	48685445	2912	-0.6608	0.12	ebi-a-GCST90001839	rs17664049	T	C	0.013	CD3 on Effector Memory CD8+ T cell	0.013	0.0112055	32.9775
2.48886e-14	1	167417884	2911	0.2073	0.02706	ebi-a-GCST90001840	rs2949669	T	C	0.472	CD3 on Terminally Differentiated CD8+ T cell	0.472	0.0214193	63.6725
3.63597e-08	4	6388191	2911	-0.1861	0.03369	ebi-a-GCST90001840	rs4689428	G	C	0.2056	CD3 on Terminally Differentiated CD8+ T cell	0.2056	0.0113132	33.2866
3.45064e-99	1	167424924	2912	0.567	0.0258	ebi-a-GCST90001841	rs2949661	T	C	0.4463	CD3 on Central Memory CD4+ T cell	0.4463	0.15889	549.715
2.51015e-11	1	167136405	2912	0.2973	0.04438	ebi-a-GCST90001841	rs61814886	A	G	0.1063	CD3 on Central Memory CD4+ T cell	0.1063	0.0167936	49.7042
3.55713e-15	1	167173140	2912	0.4895	0.06186	ebi-a-GCST90001841	rs4657649	C	T	0.0512	CD3 on Central Memory CD4+ T cell	0.0512	0.0232798	69.359
3.19198e-08	3	45922691	2912	0.2031	0.03663	ebi-a-GCST90001841	rs9842595	T	G	0.1708	CD3 on Central Memory CD4+ T cell	0.1708	0.0116841	34.4028
3.33734e-19	1	167173140	2910	0.5489	0.06086	ebi-a-GCST90001842	rs4657649	C	T	0.051	CD3 on Naive CD4+ T cell	0.051	0.0291644	87.3578
1.67803e-14	1	167136405	2910	0.3376	0.04377	ebi-a-GCST90001842	rs61814886	A	G	0.106	CD3 on Naive CD4+ T cell	0.106	0.0216012	64.2032
5.66239e-154	1	167424924	2910	0.6864	0.02442	ebi-a-GCST90001842	rs2949661	T	C	0.446	CD3 on Naive CD4+ T cell	0.446	0.232825	882.529
1.26701e-10	3	45922691	2910	0.2342	0.03629	ebi-a-GCST90001842	rs9842595	T	G	0.1708	CD3 on Naive CD4+ T cell	0.1708	0.0155364	45.8929
4.44795e-10	16	430469	2910	-0.2093	0.03343	ebi-a-GCST90001842	rs2003830	G	C	0.2048	CD3 on Naive CD4+ T cell	0.2048	0.0142684	42.0931
2.09199e-09	1	166485891	2912	-0.2348	0.03907	ebi-a-GCST90001843	rs6684311	G	C	0.1441	CD3 on Effector Memory CD4+ T cell	0.1441	0.0135992	40.1192
4.57088e-71	1	167434277	2912	0.4822	0.02632	ebi-a-GCST90001843	rs2995091	C	T	0.4457	CD3 on Effector Memory CD4+ T cell	0.4457	0.114887	377.717
2.21208e-23	1	167433420	2903	0.2737	0.02723	ebi-a-GCST90001844	rs1723018	G	A	0.4559	CD3 on Terminally Differentiated CD4+ T cell	0.4559	0.0371645	111.976
2.65797e-10	1	167136405	2911	0.2793	0.04405	ebi-a-GCST90001845	rs61814886	A	G	0.1061	CD3 on CD45RA- CD4+ T cell	0.1061	0.0147971	43.6912
1.04809e-84	1	167424924	2911	0.521	0.02584	ebi-a-GCST90001845	rs2949661	T	C	0.4462	CD3 on CD45RA- CD4+ T cell	0.4462	0.134149	450.701
2.0488e-11	1	167173140	2911	0.4147	0.06162	ebi-a-GCST90001845	rs4657649	C	T	0.051	CD3 on CD45RA- CD4+ T cell	0.051	0.0166469	49.2457
9.83785e-58	1	167433420	2910	0.4235	0.02586	ebi-a-GCST90001846	rs1723018	G	A	0.4562	CD3 on Central Memory CD8+ T cell	0.4562	0.088988	284.054
5.71294e-10	1	167461391	2910	-0.1676	0.02695	ebi-a-GCST90001846	rs858545	C	A	0.5771	CD3 on Central Memory CD8+ T cell	0.4229	0.0137109	40.4256
3.83902e-09	1	167113728	2910	0.2546	0.04309	ebi-a-GCST90001846	rs58313897	C	T	0.1052	CD3 on Central Memory CD8+ T cell	0.1052	0.0122036	35.9265
4.92153e-49	1	167433420	3060	0.3893	0.02598	ebi-a-GCST90001847	rs1723018	G	A	0.4556	CD3 on HLA DR+ T cell	0.4556	0.0751797	248.588
1.55883e-11	16	10970476	3060	0.2057	0.03039	ebi-a-GCST90001847	rs12596540	G	A	0.2521	CD3 on HLA DR+ T cell	0.2521	0.0159557	49.5836
4.35602e-10	6	100526652	3113	0.4289	0.06851	ebi-a-GCST90001848	rs79086781	T	C	0.0387	CD3 on Natural Killer T	0.0387	0.0136871	43.1715
3.30598e-08	6	102173117	3113	0.4285	0.07737	ebi-a-GCST90001848	rs117913408	G	A	0.0321	CD3 on Natural Killer T	0.0321	0.0114095	35.9047
1.01391e-61	1	167433420	3060	0.4384	0.02585	ebi-a-GCST90001849	rs1723018	G	A	0.4556	CD3 on HLA DR+ CD4+ T cell	0.4556	0.0953395	322.274
2.38402e-10	10	116394226	3060	0.3869	0.06088	ebi-a-GCST90001849	rs59738549	G	C	0.0505	CD3 on HLA DR+ CD4+ T cell	0.0505	0.0143554	44.538
6.51929e-26	1	167432949	3060	0.2805	0.0264	ebi-a-GCST90001850	rs1773542	C	T	0.4552	CD3 on HLA DR+ CD8+ T cell	0.4552	0.0390243	124.182
3.65502e-09	1	167173140	2919	0.3622	0.06121	ebi-a-GCST90001851	rs4657649	C	T	0.0512	CD3 on T cell	0.0512	0.0127459	37.6599
1.37699e-08	1	166485891	2919	-0.2191	0.0385	ebi-a-GCST90001851	rs6684311	G	C	0.1439	CD3 on T cell	0.1439	0.0118277	34.9143
1.38484e-57	1	167436300	2919	0.428	0.02617	ebi-a-GCST90001851	rs1617988	C	T	0.4481	CD3 on T cell	0.4481	0.0906051	290.628
1.56892e-31	1	167433056	2649	0.3265	0.02759	ebi-a-GCST90001852	rs1723016	C	T	0.4579	CD3 on CD39+ resting CD4 regulatory T cell	0.4579	0.0529232	147.916
1.49799e-10	1	165314063	2919	-0.4927	0.07664	ebi-a-GCST90001853	rs35055340	T	C	0.0324	CD3 on activated CD4 regulatory T cell	0.0324	0.0152207	45.0852
3.82472e-13	1	166464476	2919	-0.2802	0.0384	ebi-a-GCST90001853	rs12138291	A	G	0.1482	CD3 on activated CD4 regulatory T cell	0.1482	0.0198222	58.9907
7.26106e-122	1	167424924	2919	0.6184	0.02511	ebi-a-GCST90001853	rs2949661	T	C	0.4466	CD3 on activated CD4 regulatory T cell	0.4466	0.189028	679.92
3.99402e-09	1	168306279	2919	-0.6177	0.1046	ebi-a-GCST90001853	rs114672530	A	G	0.0173	CD3 on activated CD4 regulatory T cell	0.0173	0.0129734	38.3407
1.41286e-11	1	166464476	2919	-0.2588	0.03815	ebi-a-GCST90001854	rs12138291	A	G	0.1482	CD3 on CD39+ activated CD4 regulatory T cell	0.1482	0.01691	50.175
6.42895e-09	1	168700134	2919	-0.1756	0.03016	ebi-a-GCST90001854	rs552999	A	C	0.7211	CD3 on CD39+ activated CD4 regulatory T cell	0.2789	0.0124029	36.6336
3.50897e-09	1	165314063	2919	-0.4505	0.07604	ebi-a-GCST90001854	rs35055340	T	C	0.0324	CD3 on CD39+ activated CD4 regulatory T cell	0.0324	0.0127251	37.5975
5.29663e-108	1	167424924	2919	0.5797	0.02517	ebi-a-GCST90001854	rs2949661	T	C	0.4466	CD3 on CD39+ activated CD4 regulatory T cell	0.4466	0.166109	581.061
3.43321e-16	10	97510704	2919	-0.2226	0.02713	ebi-a-GCST90001854	rs10882659	C	T	0.4269	CD3 on CD39+ activated CD4 regulatory T cell	0.4269	0.0242458	72.4825
1.66001e-10	1	168605042	2919	-0.7097	0.1107	ebi-a-GCST90001855	rs12752576	G	A	0.0154	CD3 on secreting CD4 regulatory T cell	0.0154	0.0152743	45.2461
2.47002e-12	1	167136405	2919	0.3112	0.04424	ebi-a-GCST90001855	rs61814886	A	G	0.1059	CD3 on secreting CD4 regulatory T cell	0.1059	0.0183397	54.4962
4.32514e-119	1	167424924	2919	0.6149	0.02529	ebi-a-GCST90001855	rs2949661	T	C	0.4466	CD3 on secreting CD4 regulatory T cell	0.4466	0.186895	670.481
4.78795e-08	1	166035343	2919	0.5264	0.09617	ebi-a-GCST90001856	rs76540213	T	C	0.0214	CD3 on CD39+ secreting CD4 regulatory T cell	0.0214	0.011606	34.2521
3.54405e-94	1	167424924	2919	0.5477	0.02564	ebi-a-GCST90001856	rs2949661	T	C	0.4466	CD3 on CD39+ secreting CD4 regulatory T cell	0.4466	0.148277	507.822
6.96787e-11	1	167136405	2919	0.2885	0.04408	ebi-a-GCST90001856	rs61814886	A	G	0.1059	CD3 on CD39+ secreting CD4 regulatory T cell	0.1059	0.0157617	46.7132
3.45144e-127	1	167424924	2919	0.6324	0.02507	ebi-a-GCST90001857	rs2949661	T	C	0.4466	CD3 on activated & secreting CD4 regulatory T cell	0.4466	0.197684	718.725
1.47901e-09	1	165314063	2919	-0.4665	0.07691	ebi-a-GCST90001857	rs35055340	T	C	0.0324	CD3 on activated & secreting CD4 regulatory T cell	0.0324	0.013645	40.3531
2.27824e-13	1	166464476	2919	-0.2836	0.0385	ebi-a-GCST90001857	rs12138291	A	G	0.1482	CD3 on activated & secreting CD4 regulatory T cell	0.1482	0.0203062	60.4609
8.18597e-10	1	168306279	2919	-0.6462	0.1049	ebi-a-GCST90001857	rs114672530	A	G	0.0173	CD3 on activated & secreting CD4 regulatory T cell	0.0173	0.0141981	42.0124
1.65577e-133	1	167424924	2919	0.6441	0.02485	ebi-a-GCST90001858	rs2949661	T	C	0.4466	CD3 on CD45RA+ CD4+ T cell	0.4466	0.205066	752.489
1.51008e-18	1	167173140	2919	0.5386	0.06087	ebi-a-GCST90001858	rs4657649	C	T	0.0512	CD3 on CD45RA+ CD4+ T cell	0.0512	0.0281843	84.598
4.80507e-13	1	167136405	2919	0.3188	0.04389	ebi-a-GCST90001858	rs61814886	A	G	0.1059	CD3 on CD45RA+ CD4+ T cell	0.1059	0.0192464	57.2434
1.23197e-11	3	45947066	2919	0.2304	0.03386	ebi-a-GCST90001858	rs79179998	A	G	0.2093	CD3 on CD45RA+ CD4+ T cell	0.2093	0.0175702	52.1688
1.492e-09	16	430304	2919	-0.2044	0.03371	ebi-a-GCST90001858	rs12921174	C	T	0.2038	CD3 on CD45RA+ CD4+ T cell	0.2038	0.0135587	40.0944
1.83101e-10	1	167461391	2918	-0.1746	0.02729	ebi-a-GCST90001859	rs858545	C	A	0.5764	CD3 on CD8+ T cell	0.4236	0.0148867	44.0656
6.13479e-53	1	167433420	2918	0.4112	0.02631	ebi-a-GCST90001859	rs1723018	G	A	0.4568	CD3 on CD8+ T cell	0.4568	0.0839116	267.099
1.467e-08	1	165218634	2919	-0.3594	0.06326	ebi-a-GCST90001860	rs4656440	G	C	0.049	CD3 on CD39+ CD4+ T cell	0.049	0.0120382	35.5434
1.68698e-09	1	167500918	2919	0.1732	0.02866	ebi-a-GCST90001860	rs858496	G	T	0.6622	CD3 on CD39+ CD4+ T cell	0.3378	0.0134207	39.6807
7.9671e-13	1	166464476	2919	-0.2773	0.03854	ebi-a-GCST90001860	rs12138291	A	G	0.1482	CD3 on CD39+ CD4+ T cell	0.1482	0.019414	57.7519
3.75837e-132	1	167424924	2919	0.644	0.02499	ebi-a-GCST90001860	rs2949661	T	C	0.4466	CD3 on CD39+ CD4+ T cell	0.4466	0.205003	752.195
1.6099e-71	1	167431352	2919	0.4749	0.02583	ebi-a-GCST90001861	rs2988277	T	C	0.4462	CD3 on CD28+ CD4+ T cell	0.4462	0.111459	365.911
1.11609e-12	1	167173140	2919	0.4331	0.0606	ebi-a-GCST90001861	rs4657649	C	T	0.0512	CD3 on CD28+ CD4+ T cell	0.0512	0.0182243	54.1471
3.63999e-10	1	166485891	2919	-0.2394	0.03806	ebi-a-GCST90001863	rs6684311	G	C	0.1439	CD3 on CD28+ CD45RA- CD8+ T cell	0.1439	0.0141209	41.7808
4.03497e-09	1	167406513	2919	0.2329	0.03947	ebi-a-GCST90001863	rs2949670	T	A	0.864	CD3 on CD28+ CD45RA- CD8+ T cell	0.136	0.0127474	37.6643
7.24937e-43	1	167433420	2919	0.3668	0.0263	ebi-a-GCST90001863	rs1723018	G	A	0.4567	CD3 on CD28+ CD45RA- CD8+ T cell	0.4567	0.0667666	208.692
4.22902e-08	1	167461391	2919	-0.1489	0.02709	ebi-a-GCST90001863	rs858545	C	A	0.5766	CD3 on CD28+ CD45RA- CD8+ T cell	0.4234	0.0108254	31.9233
3.92401e-08	16	50264054	2919	0.2839	0.05153	ebi-a-GCST90001863	rs62028293	C	T	0.0735	CD3 on CD28+ CD45RA- CD8+ T cell	0.0735	0.0109772	32.376
3.64083e-13	1	167173140	2919	0.447	0.06122	ebi-a-GCST90001864	rs4657649	C	T	0.0512	CD3 on CD28+ CD45RA+ CD8+ T cell	0.0512	0.0194129	57.7484
3.48097e-13	1	167116924	2919	-0.2005	0.02744	ebi-a-GCST90001864	rs12128145	C	T	0.5427	CD3 on CD28+ CD45RA+ CD8+ T cell	0.4573	0.0199535	59.3895
1.93108e-12	1	166464476	2919	-0.2709	0.03832	ebi-a-GCST90001864	rs12138291	A	G	0.1482	CD3 on CD28+ CD45RA+ CD8+ T cell	0.1482	0.0185282	55.0671
1.26474e-115	1	167427170	2919	0.6024	0.02518	ebi-a-GCST90001864	rs1214596	A	T	0.4464	CD3 on CD28+ CD45RA+ CD8+ T cell	0.4464	0.179358	637.533
1.75388e-18	1	167419839	2919	0.2396	0.02713	ebi-a-GCST90001865	rs2988279	A	G	0.4849	CD3 on CD28- CD8+ T cell	0.4849	0.0286779	86.1233
4.21396e-08	4	6388191	2919	-0.186	0.03384	ebi-a-GCST90001865	rs4689428	G	C	0.2052	CD3 on CD28- CD8+ T cell	0.2052	0.0112847	33.2933
7.81988e-39	1	167433420	2914	0.3496	0.02643	ebi-a-GCST90001866	rs1723018	G	A	0.4569	CD3 on CD39+ CD8+ T cell	0.4569	0.060656	188.036
8.31189e-13	1	167173140	2919	0.4334	0.06029	ebi-a-GCST90001867	rs4657649	C	T	0.0512	CD3 on CD4+ T cell	0.0512	0.0182496	54.2235
9.36052e-69	1	167427170	2919	0.4631	0.02573	ebi-a-GCST90001867	rs1214596	A	T	0.4464	CD3 on CD4+ T cell	0.4464	0.105999	345.858
3.94303e-08	3	45972492	2919	0.1883	0.03418	ebi-a-GCST90001867	rs41289614	T	C	0.1961	CD3 on CD4+ T cell	0.1961	0.0111792	32.9784
6.96627e-128	1	167424924	2919	0.6285	0.02484	ebi-a-GCST90001868	rs2949661	T	C	0.4466	CD3 on CD4 regulatory T cell	0.4466	0.195253	707.743
5.02505e-10	1	168605042	2919	-0.6828	0.1094	ebi-a-GCST90001868	rs12752576	G	A	0.0154	CD3 on CD4 regulatory T cell	0.0154	0.0141383	41.8329
6.02005e-13	1	167136405	2919	0.3162	0.04372	ebi-a-GCST90001868	rs61814886	A	G	0.1059	CD3 on CD4 regulatory T cell	0.1059	0.0189337	56.2955
1.907e-08	1	165284481	2918	-0.3981	0.07064	ebi-a-GCST90001869	rs75169391	T	C	0.0389	CD3 on resting CD4 regulatory T cell	0.0389	0.0118504	34.9701
1.60325e-136	1	167427170	2918	0.6523	0.02485	ebi-a-GCST90001869	rs1214596	A	T	0.4462	CD3 on resting CD4 regulatory T cell	0.4462	0.210285	776.469
4.56667e-11	1	168605042	2918	-0.7279	0.1101	ebi-a-GCST90001869	rs12752576	G	A	0.0154	CD3 on resting CD4 regulatory T cell	0.0154	0.0160677	47.6186
2.65901e-08	1	26556870	2918	-0.2306	0.04135	ebi-a-GCST90001869	rs6668517	C	A	0.1227	CD3 on resting CD4 regulatory T cell	0.1227	0.0114483	33.7699
1.2659e-16	1	167113992	2918	0.2629	0.03157	ebi-a-GCST90001869	rs10918641	A	T	0.243	CD3 on resting CD4 regulatory T cell	0.243	0.0254281	76.0829
1.29199e-08	1	208170487	1634	0.2107	0.03686	ebi-a-GCST90001870	rs586030	T	C	0.5545	CD34 on Hematopoietic Stem Cell	0.4455	0.0219335	36.5982
3.98566e-20	1	208017826	1634	0.5509	0.05917	ebi-a-GCST90001870	rs139489968	A	G	0.1016	CD34 on Hematopoietic Stem Cell	0.1016	0.0554037	95.7223
1.00809e-12	6	109598213	1634	-0.2587	0.036	ebi-a-GCST90001870	rs4406271	A	G	0.4036	CD34 on Hematopoietic Stem Cell	0.4036	0.032219	54.3319
1.893e-08	15	50363583	1634	0.2745	0.04858	ebi-a-GCST90001870	rs36102158	A	G	0.1622	CD34 on Hematopoietic Stem Cell	0.1622	0.0204789	34.1203
7.00164e-13	1	2488608	1247	0.2864	0.03948	ebi-a-GCST90001871	rs1886730	C	T	0.5778	HVEM on T cell	0.4222	0.0400195	51.9014
4.24502e-09	1	2491205	1247	0.2305	0.03896	ebi-a-GCST90001872	rs2234161	T	C	0.593	HVEM on naive CD8+ T cell	0.407	0.0256461	32.7698
2.44202e-10	6	31258393	1247	-0.276	0.04325	ebi-a-GCST90001872	rs2844594	A	G	0.3841	HVEM on naive CD8+ T cell	0.3841	0.0360415	46.5494
8.55264e-13	1	2488608	1247	0.2857	0.03952	ebi-a-GCST90001873	rs1886730	C	T	0.5778	HVEM on Effector Memory CD8+ T cell	0.4222	0.0398241	51.6375
5.64287e-14	1	2488608	1247	0.2928	0.0385	ebi-a-GCST90001875	rs1886730	C	T	0.5778	HVEM on CD4+ T cell	0.4222	0.0418281	54.3493
1.90722e-13	1	2488608	1247	0.2857	0.03841	ebi-a-GCST90001876	rs1886730	C	T	0.5778	HVEM on Central Memory CD4+ T cell	0.4222	0.0398241	51.6375
1.01899e-10	1	2491205	1247	0.2484	0.03809	ebi-a-GCST90001877	rs2234161	T	C	0.593	HVEM on naive CD4+ T cell	0.407	0.0297839	38.2193
3.85567e-13	1	2499254	1247	0.2882	0.03927	ebi-a-GCST90001878	rs2182176	A	G	0.5882	HVEM on Effector Memory CD4+ T cell	0.4118	0.0402373	52.1957
2.74e-09	1	2487766	1245	0.2382	0.03976	ebi-a-GCST90001879	rs2227313	C	T	0.5747	HVEM on Terminally Differentiated CD4+ T cell	0.4253	0.0277364	35.4599
2.1722e-14	1	2488608	1247	0.3004	0.03886	ebi-a-GCST90001880	rs1886730	C	T	0.5778	HVEM on CD45RA- CD4+ T cell	0.4222	0.0440277	57.3389
4.89892e-11	1	2487766	1247	0.2584	0.03896	ebi-a-GCST90001881	rs2227313	C	T	0.5754	HVEM on CD8+ T cell	0.4246	0.0326261	41.9894
2.10378e-15	1	2488608	1247	0.3092	0.03847	ebi-a-GCST90001882	rs1886730	C	T	0.5778	HVEM on Central Memory CD8+ T cell	0.4222	0.046645	60.9143
1.49101e-10	6	100468602	3113	0.4508	0.07013	ebi-a-GCST90001883	rs79251210	A	G	0.0385	CD16-CD56 on Natural Killer T	0.0385	0.0150455	47.5217
3.1153e-14	6	97889936	3113	0.4911	0.06437	ebi-a-GCST90001883	rs9488834	A	G	0.0458	CD16-CD56 on Natural Killer T	0.0458	0.0210802	66.9927
3.02691e-15	6	101980039	3113	0.6523	0.08226	ebi-a-GCST90001883	rs117147408	G	A	0.0276	CD16-CD56 on Natural Killer T	0.0276	0.0228391	72.7131
7.04855e-21	11	112830782	3113	0.2713	0.02873	ebi-a-GCST90001883	rs11214436	T	G	0.3055	CD16-CD56 on Natural Killer T	0.3055	0.031233	100.298
9.38642e-71	11	112751407	3113	-0.7478	0.04098	ebi-a-GCST90001883	rs77738700	A	G	0.1066	CD16-CD56 on Natural Killer T	0.1066	0.106513	370.865
2.40381e-20	1	161508763	3113	-0.2555	0.02745	ebi-a-GCST90001884	rs10919544	C	T	0.5475	CD16-CD56 on Natural Killer	0.4525	0.0323455	103.991
4.45246e-14	11	111848073	3113	-0.5632	0.07427	ebi-a-GCST90001884	rs111579151	T	C	0.0323	CD16-CD56 on Natural Killer	0.0323	0.0198289	62.9356
7.71294e-09	11	112710664	3113	0.2856	0.04932	ebi-a-GCST90001884	rs117533070	T	C	0.0816	CD16-CD56 on Natural Killer	0.0816	0.0122256	38.5044
6.93426e-155	11	112749800	3113	-1.076	0.03832	ebi-a-GCST90001884	rs77291736	T	C	0.1086	CD16-CD56 on Natural Killer	0.1086	0.224159	898.844
8.58697e-10	11	110737507	3113	-0.4696	0.07632	ebi-a-GCST90001884	rs17504675	A	G	0.0308	CD16-CD56 on Natural Killer	0.0308	0.0131659	41.5055
1.59294e-28	11	112830782	3113	0.3221	0.02878	ebi-a-GCST90001884	rs11214436	T	G	0.3055	CD16-CD56 on Natural Killer	0.3055	0.0440245	143.268
1.109e-10	11	113153223	3113	-0.7822	0.1208	ebi-a-GCST90001884	rs148849191	T	C	0.0124	CD16-CD56 on Natural Killer	0.0124	0.0149854	47.3288
2.02582e-14	1	161520931	2971	0.2389	0.03108	ebi-a-GCST90001885	rs56199187	T	C	0.2402	CD16-CD56 on HLA DR+ Natural Killer	0.2402	0.0208322	63.1666
1.16788e-15	11	112751974	2971	-0.3396	0.04218	ebi-a-GCST90001885	rs78358948	A	G	0.1096	CD16-CD56 on HLA DR+ Natural Killer	0.1096	0.0225093	68.3689
3.97704e-08	2	204328474	2920	-0.1636	0.02972	ebi-a-GCST90001886	rs77594357	A	T	0.2743	CD28 on CD39+ activated CD4 regulatory T cell	0.2743	0.0106556	31.428
8.43529e-30	2	204589281	2920	0.303	0.02642	ebi-a-GCST90001886	rs3116493	T	G	0.5639	CD28 on CD39+ activated CD4 regulatory T cell	0.4361	0.0451547	137.993
9.47327e-22	10	97628994	2920	0.2494	0.02582	ebi-a-GCST90001886	rs2226163	G	A	0.4714	CD28 on CD39+ activated CD4 regulatory T cell	0.4714	0.0309984	93.347
3.17001e-08	2	38935236	2920	0.1995	0.03596	ebi-a-GCST90001887	rs34460712	A	G	0.1712	CD28 on secreting CD4 regulatory T cell	0.1712	0.0112946	33.334
3.30674e-34	2	204609402	2920	-0.4161	0.03368	ebi-a-GCST90001887	rs62183989	T	C	0.1983	CD28 on secreting CD4 regulatory T cell	0.1983	0.0550503	169.995
2.33798e-08	6	90957463	2920	0.1526	0.02725	ebi-a-GCST90001887	rs3757247	T	C	0.5264	CD28 on secreting CD4 regulatory T cell	0.4736	0.0116109	34.2787
1.52616e-17	2	204586076	2920	0.2335	0.02722	ebi-a-GCST90001888	rs3116488	C	G	0.5635	CD28 on CD39+ secreting CD4 regulatory T cell	0.4365	0.0268214	80.422
8.8308e-11	10	95633120	2920	0.4215	0.06475	ebi-a-GCST90001888	rs12778618	C	T	0.0457	CD28 on CD39+ secreting CD4 regulatory T cell	0.0457	0.0154962	45.9298
9.55873e-57	10	97601703	2920	0.4156	0.02562	ebi-a-GCST90001888	rs10748649	C	A	0.4733	CD28 on CD39+ secreting CD4 regulatory T cell	0.4733	0.0861154	274.963
2.32488e-34	2	204609402	2920	-0.4077	0.03293	ebi-a-GCST90001889	rs62183989	T	C	0.1983	CD28 on activated & secreting CD4 regulatory T cell	0.1983	0.0528501	162.822
2.79898e-08	6	90958231	2920	0.1488	0.02672	ebi-a-GCST90001889	rs11755527	G	C	0.5224	CD28 on activated & secreting CD4 regulatory T cell	0.4776	0.0110485	32.5997
5.76766e-33	2	204623481	2920	-0.4171	0.03444	ebi-a-GCST90001890	rs62184016	C	T	0.1986	CD28 on CD45RA+ CD4+ T cell	0.1986	0.0553782	171.067
2.25476e-26	6	90976768	2920	0.3653	0.03405	ebi-a-GCST90001890	rs72928038	A	G	0.199	CD28 on CD45RA+ CD4+ T cell	0.199	0.0425417	129.652
1.59001e-09	2	203112661	2920	0.1766	0.02916	ebi-a-GCST90001891	rs72923074	T	A	0.3315	CD28 on CD45RA- CD4 not regulatory T cell	0.3315	0.0138228	40.9003
4.69699e-08	2	39003961	2920	0.1962	0.03583	ebi-a-GCST90001891	rs59639671	T	C	0.1779	CD28 on CD45RA- CD4 not regulatory T cell	0.1779	0.0112597	33.2301
5.57442e-45	2	204596729	2920	-0.4805	0.03356	ebi-a-GCST90001891	rs13390252	G	A	0.199	CD28 on CD45RA- CD4 not regulatory T cell	0.199	0.0736042	231.841
1.67417e-26	2	204612058	2920	0.3005	0.02793	ebi-a-GCST90001892	rs7426056	G	A	0.5717	CD28 on CD39+ CD4+ T cell	0.4283	0.0442217	135.009
4.43711e-15	10	95633120	2920	0.5196	0.06591	ebi-a-GCST90001892	rs12778618	C	T	0.0457	CD28 on CD39+ CD4+ T cell	0.0457	0.0235488	70.3727
4.61095e-08	10	97062753	2920	0.168	0.03066	ebi-a-GCST90001892	rs7084635	G	A	0.7288	CD28 on CD39+ CD4+ T cell	0.2712	0.011157	32.9234
5.02921e-95	10	97519645	2920	0.5445	0.02537	ebi-a-GCST90001892	rs1539433	T	C	0.4719	CD28 on CD39+ CD4+ T cell	0.4719	0.147772	505.966
3.44826e-11	10	96773382	2920	0.6927	0.1041	ebi-a-GCST90001892	rs117458836	A	G	0.0187	CD28 on CD39+ CD4+ T cell	0.0187	0.0176102	52.3077
7.66196e-09	10	97741071	2920	-0.1597	0.02758	ebi-a-GCST90001892	rs10882701	C	A	0.5156	CD28 on CD39+ CD4+ T cell	0.4844	0.0127396	37.6539
9.68947e-44	2	204631712	2920	-0.4779	0.03389	ebi-a-GCST90001893	rs56216383	G	A	0.1976	CD28 on CD28+ CD45RA- CD8+ T cell	0.1976	0.0724239	227.834
2.24388e-42	2	204631016	2920	0.3858	0.02783	ebi-a-GCST90001894	rs1973872	G	T	0.601	CD28 on CD28+ CD4+ T cell	0.399	0.0713842	224.311
1.83992e-13	6	90976768	2920	0.2512	0.03397	ebi-a-GCST90001894	rs72928038	A	G	0.199	CD28 on CD28+ CD4+ T cell	0.199	0.0201166	59.9054
5.63638e-15	2	204596768	2920	0.4819	0.06136	ebi-a-GCST90001896	rs78307830	C	G	0.0567	CD28 on CD28+ CD45RA+ CD8+ T cell	0.0567	0.0248414	74.3339
1.521e-08	2	204650926	2920	-0.2395	0.0422	ebi-a-GCST90001896	rs17187559	T	A	0.1279	CD28 on CD28+ CD45RA+ CD8+ T cell	0.1279	0.0127961	37.823
5.13334e-67	6	90976768	2920	0.5885	0.03315	ebi-a-GCST90001896	rs72928038	A	G	0.199	CD28 on CD28+ CD45RA+ CD8+ T cell	0.199	0.11041	362.163
7.57007e-13	2	204589281	2914	0.1976	0.02744	ebi-a-GCST90001897	rs3116493	T	G	0.5635	CD28 on CD39+ CD8+ T cell	0.4365	0.019208	57.0291
2.09315e-18	10	97608114	2914	0.2341	0.02657	ebi-a-GCST90001897	rs7088961	G	C	0.4732	CD28 on CD39+ CD8+ T cell	0.4732	0.0273227	81.7986
3.15065e-38	2	204631016	2920	0.3661	0.02791	ebi-a-GCST90001898	rs1973872	G	T	0.601	CD28 on CD4+ T cell	0.399	0.0642801	200.455
9.00326e-12	6	90976768	2920	0.233	0.03402	ebi-a-GCST90001898	rs72928038	A	G	0.199	CD28 on CD4+ T cell	0.199	0.0173072	51.3919
1.67803e-27	2	204627500	2920	-0.3545	0.0323	ebi-a-GCST90001899	rs56209416	C	T	0.1976	CD28 on CD4 regulatory T cell	0.1976	0.0398511	121.112
9.6781e-10	6	90958231	2920	0.1596	0.02601	ebi-a-GCST90001899	rs11755527	G	C	0.5224	CD28 on CD4 regulatory T cell	0.4776	0.0127105	37.5668
7.37734e-52	2	204623481	2919	-0.5184	0.03354	ebi-a-GCST90001900	rs62184016	C	T	0.1987	CD28 on resting CD4 regulatory T cell	0.1987	0.0855762	272.987
3.44398e-09	6	90946479	2650	0.1619	0.0273	ebi-a-GCST90001901	rs4707609	C	T	0.4387	CD28 on CD39+ resting CD4 regulatory T cell	0.4387	0.0129088	34.6296
9.29394e-12	10	97551952	2650	0.4455	0.06505	ebi-a-GCST90001901	rs117653391	A	G	0.0449	CD28 on CD39+ resting CD4 regulatory T cell	0.0449	0.0170224	45.8559
1.13006e-27	2	204609402	2920	-0.3589	0.03258	ebi-a-GCST90001902	rs62183989	T	C	0.1983	CD28 on activated CD4 regulatory T cell	0.1983	0.0409554	124.611
3.13401e-60	1	161526397	2871	0.5196	0.031	ebi-a-GCST90001903	rs71632979	G	A	0.2454	CD86 on myeloid Dendritic Cell	0.2454	0.0999907	318.745
3.96004e-10	1	92925654	2850	-0.4543	0.07237	ebi-a-GCST90001905	rs150649461	C	G	0.0428	CD86 on monocyte	0.0428	0.0169107	48.9902
2.10698e-09	7	92408370	2848	0.2079	0.0346	ebi-a-GCST90001906	rs445	T	C	0.1973	CD86 on granulocyte	0.1973	0.0136905	39.504
7.25103e-10	8	6828813	2848	-0.5258	0.08507	ebi-a-GCST90001906	rs12675298	A	G	0.0277	CD86 on granulocyte	0.0277	0.0148919	43.0232
4.35702e-08	13	106399307	2910	0.2565	0.04671	ebi-a-GCST90001907	rs61968809	A	G	0.0979	CCR7 on naive CD4+ T cell	0.0979	0.011621	34.1911
1.64702e-21	16	423423	2910	-0.2745	0.02859	ebi-a-GCST90001907	rs5020353	G	A	0.3258	CCR7 on naive CD4+ T cell	0.3258	0.033102	99.5562
3.72392e-23	17	38715186	2910	0.683	0.06832	ebi-a-GCST90001907	rs2228015	C	T	0.0407	CCR7 on naive CD4+ T cell	0.0407	0.0364267	109.933
2.09498e-08	17	38723925	2910	0.5993	0.1066	ebi-a-GCST90001907	rs75983909	T	C	0.017	CCR7 on naive CD4+ T cell	0.017	0.0120039	35.3313
3.00608e-13	16	423423	2910	-0.209	0.02852	ebi-a-GCST90001908	rs5020353	G	A	0.3258	CCR7 on naive CD8+ T cell	0.3258	0.0191894	56.8947
2.61e-08	17	38715186	2910	0.3833	0.06868	ebi-a-GCST90001908	rs2228015	C	T	0.0407	CCR7 on naive CD8+ T cell	0.0407	0.0114725	33.7491
3.67502e-09	11	5403108	3112	-0.2989	0.05053	ebi-a-GCST90001909	rs12364299	T	A	0.0782	CD45 on CD14+ monocyte	0.0782	0.0128803	40.5804
3.743e-08	6	31029258	3112	-0.1602	0.02905	ebi-a-GCST90001910	rs2517515	T	C	0.4243	CD45 on B cell	0.4243	0.0125379	39.4879
4.142e-09	22	39838018	3112	-0.1537	0.02608	ebi-a-GCST90001910	rs5750829	G	A	0.5967	CD45 on B cell	0.4033	0.01137	35.7675
6.88177e-12	1	25076059	3113	0.5102	0.07408	ebi-a-GCST90001911	rs183053322	T	C	0.0357	CD45 on Natural Killer	0.0357	0.0179222	56.7735
1.393e-08	1	226420536	3113	0.159	0.02795	ebi-a-GCST90001911	rs2377027	G	C	0.6002	CD45 on Natural Killer	0.3998	0.0121329	38.2089
1.34215e-15	2	232290157	3113	0.2237	0.02785	ebi-a-GCST90001911	rs6721978	C	T	0.3466	CD45 on Natural Killer	0.3466	0.0226657	72.1484
6.37001e-09	1	161185058	3112	0.173	0.02971	ebi-a-GCST90001913	rs2070901	T	G	0.2834	CD45 on granulocyte	0.2834	0.0121562	38.2711
1.43301e-09	6	32427099	3113	-0.204	0.03361	ebi-a-GCST90001916	rs1547422	G	C	0.7726	CD45 on CD4+ T cell	0.2274	0.014623	46.1672
4.05397e-08	2	38892207	3113	0.1424	0.02589	ebi-a-GCST90001917	rs7559619	G	A	0.345	CD45 on CD8+ T cell	0.345	0.00916453	28.7746
4.55407e-20	16	10974423	3060	0.2877	0.03115	ebi-a-GCST90001918	rs12924236	C	G	0.2263	CD45 on HLA DR+ T cell	0.2263	0.0289846	91.2805
3.88204e-08	1	198636736	3113	0.209	0.03794	ebi-a-GCST90001919	rs12145132	G	A	0.1462	CD45 on Natural Killer T	0.1462	0.010905	34.2995
1.00201e-08	6	33100189	3060	-0.182	0.03168	ebi-a-GCST90001920	rs2092305	G	A	0.265	CD45 on HLA DR+ CD4+ T cell	0.265	0.0129035	39.9746
6.18102e-10	16	10973612	3060	-0.1919	0.03092	ebi-a-GCST90001920	rs72770017	A	G	0.7709	CD45 on HLA DR+ CD4+ T cell	0.2291	0.0130078	40.302
5.29798e-09	5	35886731	2920	-0.2507	0.04281	ebi-a-GCST90001923	rs16899999	G	C	0.1101	CD127 on CD45RA- CD4 not regulatory T cell	0.1101	0.0123159	36.386
8.93799e-09	1	173848808	2920	0.1855	0.03217	ebi-a-GCST90001924	rs28680958	A	G	0.2366	CD127 on CD28+ CD4+ T cell	0.2366	0.0124304	36.7284
4.66659e-11	5	35886731	2920	-0.2835	0.04291	ebi-a-GCST90001924	rs16899999	G	C	0.1101	CD127 on CD28+ CD4+ T cell	0.1101	0.0157494	46.6922
2.19599e-10	16	423619	2920	-0.182	0.02858	ebi-a-GCST90001924	rs1573734	T	C	0.3265	CD127 on CD28+ CD4+ T cell	0.3265	0.0145678	43.1372
4.01976e-20	7	92408370	2920	0.3156	0.03411	ebi-a-GCST90001926	rs445	T	C	0.1974	CD127 on granulocyte	0.1974	0.031561	95.0962
4.90298e-08	8	6891971	2920	0.1825	0.03337	ebi-a-GCST90001926	rs4433170	G	C	0.2303	CD127 on granulocyte	0.2303	0.0118079	34.867
2.05779e-11	17	55927801	2920	-0.6814	0.1013	ebi-a-GCST90001926	rs77771777	T	C	0.0188	CD127 on granulocyte	0.0188	0.0171297	50.8556
3.16665e-20	17	56385573	2920	-0.7524	0.08106	ebi-a-GCST90001926	rs138284624	T	C	0.0277	CD127 on granulocyte	0.0277	0.0304935	91.7788
9.40394e-09	17	55643849	2920	-0.659	0.1144	ebi-a-GCST90001926	rs139132726	T	C	0.014	CD127 on granulocyte	0.014	0.0119896	35.4103
5.07809e-12	17	58777014	2920	-0.8103	0.1169	ebi-a-GCST90001926	rs142587417	A	G	0.0144	CD127 on granulocyte	0.0144	0.0186374	55.4167
1.63399e-09	7	31163003	2920	0.1834	0.03032	ebi-a-GCST90001927	rs7801342	C	T	0.2342	CD127 on CD8+ T cell	0.2342	0.0120651	35.6359
2.99778e-14	5	35840724	2920	-0.3173	0.04155	ebi-a-GCST90001929	rs66570838	A	T	0.1051	CD127 on CD28+ CD45RA+ CD8+ T cell	0.1051	0.0189386	56.3296
8.76294e-09	16	423808	2920	-0.1647	0.02855	ebi-a-GCST90001929	rs117618257	A	C	0.3072	CD127 on CD28+ CD45RA+ CD8+ T cell	0.3072	0.0115464	34.0859
7.51692e-09	16	88618795	2920	-0.1626	0.02805	ebi-a-GCST90001930	rs8062396	A	T	0.4771	CD127 on CD28- CD8+ T cell	0.4771	0.0131917	39.0078
8.07607e-12	5	35872190	2920	-0.2975	0.04334	ebi-a-GCST90001932	rs11567754	A	T	0.105	CD127 on CD45RA+ CD4+ T cell	0.105	0.0166347	49.3613
5.8776e-12	6	32415080	2920	-0.2373	0.03434	ebi-a-GCST90001932	rs3129891	A	G	0.2223	CD127 on CD45RA+ CD4+ T cell	0.2223	0.0194705	57.9431
2.23409e-13	6	32594275	2920	0.2608	0.0354	ebi-a-GCST90001932	rs9271772	A	G	0.7752	CD127 on CD45RA+ CD4+ T cell	0.2248	0.0237058	70.8533
4.01976e-13	16	423696	2920	-0.2069	0.02839	ebi-a-GCST90001932	rs1573735	T	C	0.3262	CD127 on CD45RA+ CD4+ T cell	0.3262	0.0188177	55.9631
8.29908e-09	7	35264731	3435	0.4995	0.08646	ebi-a-GCST90001933	rs181516190	A	T	0.0223	CD25 on CD45RA- CD4 not regulatory T cell	0.0223	0.0108796	37.7604
6.69576e-28	10	6094697	3435	0.6113	0.05534	ebi-a-GCST90001933	rs61839660	T	C	0.0544	CD25 on CD45RA- CD4 not regulatory T cell	0.0544	0.0384455	137.26
2.56094e-14	10	6115171	3435	0.2281	0.02982	ebi-a-GCST90001934	rs10905719	A	G	0.2083	CD25 on CD45RA+ CD4 not regulatory T cell	0.2083	0.0171605	59.9407
4.31221e-12	10	6075831	3434	0.182	0.02618	ebi-a-GCST90001935	rs7078614	T	G	0.3414	CD25 on CD39+ CD4 regulatory T cell	0.3414	0.0148956	51.8947
1.67109e-21	10	97566052	3434	-0.238	0.02482	ebi-a-GCST90001935	rs6584030	C	G	0.4677	CD25 on CD39+ CD4 regulatory T cell	0.4677	0.0282038	99.6047
1.09199e-10	10	6054765	3434	0.3212	0.04962	ebi-a-GCST90001937	rs12722600	T	C	0.0705	CD25 on resting CD4 regulatory T cell	0.0705	0.0135213	47.0413
2.72603e-08	1	119421209	3118	-0.186	0.03337	ebi-a-GCST90001938	rs6681289	A	G	0.1884	CD25 on CD39+ resting CD4 regulatory T cell	0.1884	0.0105798	33.3193
9.58959e-11	10	6075831	3435	0.1714	0.0264	ebi-a-GCST90001940	rs7078614	T	G	0.3413	CD25 on CD39+ activated CD4 regulatory T cell	0.3413	0.0132092	45.9541
1.21703e-20	10	97566052	3435	-0.2344	0.02501	ebi-a-GCST90001940	rs6584030	C	G	0.4677	CD25 on CD39+ activated CD4 regulatory T cell	0.4677	0.027357	96.5583
6.03698e-10	10	6074451	3435	0.161	0.02594	ebi-a-GCST90001941	rs4747846	C	G	0.3854	CD25 on secreting CD4 regulatory T cell	0.3854	0.0122797	42.6801
2.63603e-08	10	6074451	3435	0.1439	0.0258	ebi-a-GCST90001942	rs4747846	C	G	0.3854	CD25 on CD39+ secreting CD4 regulatory T cell	0.3854	0.0098097	34.0103
4.47713e-23	4	84160279	2872	-0.3048	0.03055	ebi-a-GCST90001944	rs7658518	A	G	0.294	CD123 on plasmacytoid Dendritic Cell	0.294	0.0385667	115.126
4.67951e-11	7	50309890	2872	-0.2192	0.03318	ebi-a-GCST90001944	rs62447171	A	G	0.2429	CD123 on plasmacytoid Dendritic Cell	0.2429	0.0176723	51.6318
1.43814e-22	4	84160279	2872	-0.3012	0.03056	ebi-a-GCST90001945	rs7658518	A	G	0.294	CD123 on CD62L+ plasmacytoid Dendritic Cell	0.294	0.037661	112.317
5.49288e-11	7	50309890	2872	-0.2184	0.03318	ebi-a-GCST90001945	rs62447171	A	G	0.2429	CD123 on CD62L+ plasmacytoid Dendritic Cell	0.2429	0.0175435	51.2489
1.04954e-190	19	51727962	1634	-1.143	0.03378	ebi-a-GCST90001946	rs3865444	A	C	0.2121	CD33 on CD14+ monocyte	0.2121	0.436651	1264.96
6.12802e-09	19	52254351	1634	-0.2111	0.03612	ebi-a-GCST90001946	rs4801891	C	T	0.563	CD33 on CD14+ monocyte	0.437	0.0219279	36.5886
6.32412e-15	19	51591138	1634	0.2828	0.03593	ebi-a-GCST90001946	rs78949787	T	C	0.5535	CD33 on CD14+ monocyte	0.4465	0.0395301	67.1683
3.7949e-12	19	52897142	1634	-0.4764	0.06809	ebi-a-GCST90001946	rs11882720	G	T	0.0731	CD33 on CD14+ monocyte	0.0731	0.0307556	51.7858
7.97444e-23	19	51574038	1634	-0.4007	0.04013	ebi-a-GCST90001946	rs7351079	G	A	0.2708	CD33 on CD14+ monocyte	0.2708	0.0634109	110.493
1.39101e-09	19	51868443	1634	0.4387	0.07202	ebi-a-GCST90001946	rs58483275	T	C	0.0704	CD33 on CD14+ monocyte	0.0704	0.0251903	42.173
3.28799e-10	19	52097261	1577	-0.4272	0.06754	ebi-a-GCST90001947	rs58301181	G	C	0.0843	CD33 on CD33+ HLA DR+ CD14dim	0.0843	0.0281756	45.6632
2.42996e-14	19	51574038	1577	-0.326	0.04234	ebi-a-GCST90001947	rs7351079	G	A	0.2613	CD33 on CD33+ HLA DR+ CD14dim	0.2613	0.0410273	67.3825
1.35114e-14	19	51588018	1577	0.288	0.03704	ebi-a-GCST90001947	rs62114147	T	C	0.5568	CD33 on CD33+ HLA DR+ CD14dim	0.4432	0.0409368	67.2275
7.8343e-184	19	51727962	1577	-1.214	0.03655	ebi-a-GCST90001947	rs3865444	A	C	0.1934	CD33 on CD33+ HLA DR+ CD14dim	0.1934	0.459814	1340.66
3.92464e-11	1	161479745	1633	-0.2575	0.0387	ebi-a-GCST90001948	rs1801274	G	A	0.3298	CD33 on CD33dim HLA DR+ CD11b+	0.3298	0.0293116	49.2508
4.03738e-16	19	51588018	1633	0.2936	0.03571	ebi-a-GCST90001948	rs62114147	T	C	0.5508	CD33 on CD33dim HLA DR+ CD11b+	0.4492	0.0426556	72.6711
8.18465e-22	19	51574038	1633	-0.3895	0.04	ebi-a-GCST90001948	rs7351079	G	A	0.271	CD33 on CD33dim HLA DR+ CD11b+	0.271	0.0599435	104.002
6.18159e-12	19	51868443	1633	0.4941	0.07133	ebi-a-GCST90001948	rs58483275	T	C	0.0704	CD33 on CD33dim HLA DR+ CD11b+	0.0704	0.0319542	53.8377
7.66196e-10	19	52254351	1633	-0.2225	0.03595	ebi-a-GCST90001948	rs4801891	C	T	0.5628	CD33 on CD33dim HLA DR+ CD11b+	0.4372	0.0243626	40.7277
2.38232e-191	19	51727962	1633	-1.139	0.03358	ebi-a-GCST90001948	rs3865444	A	C	0.2122	CD33 on CD33dim HLA DR+ CD11b+	0.2122	0.433749	1249.35
7.42506e-11	19	52897142	1633	-0.4484	0.06841	ebi-a-GCST90001948	rs11882720	G	T	0.0726	CD33 on CD33dim HLA DR+ CD11b+	0.0726	0.0270748	45.3878
1.83781e-11	1	161479745	1634	-0.261	0.03857	ebi-a-GCST90001949	rs1801274	G	A	0.3299	CD33 on CD33dim HLA DR+ CD11b-	0.3299	0.0301185	50.6797
2.9067e-21	19	51574038	1634	-0.3832	0.03992	ebi-a-GCST90001949	rs7351079	G	A	0.2708	CD33 on CD33dim HLA DR+ CD11b-	0.2708	0.0579931	100.471
1.23908e-16	19	51588018	1634	0.2978	0.03559	ebi-a-GCST90001949	rs62114147	T	C	0.5511	CD33 on CD33dim HLA DR+ CD11b-	0.4489	0.0438793	74.8974
2.39883e-183	19	51727962	1634	-1.119	0.03392	ebi-a-GCST90001949	rs3865444	A	C	0.2121	CD33 on CD33dim HLA DR+ CD11b-	0.2121	0.418506	1174.56
1.126e-08	19	52254351	1634	-0.2061	0.0359	ebi-a-GCST90001949	rs4801891	C	T	0.563	CD33 on CD33dim HLA DR+ CD11b-	0.437	0.0209014	34.8393
7.88497e-09	19	48582916	1634	-0.6094	0.105	ebi-a-GCST90001949	rs73051934	G	A	0.0278	CD33 on CD33dim HLA DR+ CD11b-	0.0278	0.0200741	33.432
1.80901e-10	19	52097261	1634	-0.4079	0.06357	ebi-a-GCST90001949	rs58301181	G	C	0.0872	CD33 on CD33dim HLA DR+ CD11b-	0.0872	0.0264868	44.4025
3.21803e-08	19	51591138	1244	0.2277	0.04091	ebi-a-GCST90001950	rs78949787	T	C	0.5691	CD33 on Granulocytic Myeloid-Derived Suppressor Cells	0.4309	0.0254285	32.4063
1.01601e-58	19	51731176	1244	-0.8358	0.04903	ebi-a-GCST90001950	rs7245846	A	G	0.1853	CD33 on Granulocytic Myeloid-Derived Suppressor Cells	0.1853	0.210915	331.975
5.377e-09	19	51574038	1244	-0.2821	0.048	ebi-a-GCST90001950	rs7351079	G	A	0.2544	CD33 on Granulocytic Myeloid-Derived Suppressor Cells	0.2544	0.0301897	38.6629
1.736e-10	19	52161035	1464	0.2704	0.04205	ebi-a-GCST90001951	rs12459503	C	T	0.7148	CD33 on CD66b++ myeloid cell	0.2852	0.0298111	44.923
2.61879e-12	19	51591138	1464	0.2681	0.03799	ebi-a-GCST90001951	rs78949787	T	C	0.5574	CD33 on CD66b++ myeloid cell	0.4426	0.0354652	53.7566
1.04304e-12	19	51574038	1464	-0.3103	0.04316	ebi-a-GCST90001951	rs7351079	G	A	0.2702	CD33 on CD66b++ myeloid cell	0.2702	0.0379737	57.7089
2.38781e-108	19	51727962	1464	-0.9497	0.0394	ebi-a-GCST90001951	rs3865444	A	C	0.2094	CD33 on CD66b++ myeloid cell	0.2094	0.298632	622.498
1.71396e-153	19	51727962	1569	-1.151	0.03884	ebi-a-GCST90001952	rs3865444	A	C	0.1896	CD33 on Monocytic Myeloid-Derived Suppressor Cells	0.1896	0.407116	1076.01
1.93999e-08	19	52097261	1569	-0.3795	0.06721	ebi-a-GCST90001952	rs58301181	G	C	0.0848	CD33 on Monocytic Myeloid-Derived Suppressor Cells	0.0848	0.0223545	35.8305
2.56271e-12	19	51588018	1569	0.2625	0.03721	ebi-a-GCST90001952	rs62114147	T	C	0.5586	CD33 on Monocytic Myeloid-Derived Suppressor Cells	0.4414	0.0339799	55.1194
9.03441e-18	19	51574038	1569	-0.3677	0.04232	ebi-a-GCST90001952	rs7351079	G	A	0.2604	CD33 on Monocytic Myeloid-Derived Suppressor Cells	0.2604	0.0520781	86.0898
2.25699e-10	1	247719769	1558	0.5006	0.0784	ebi-a-GCST90001953	rs56043070	A	G	0.0565	CD33 on CD33dim HLA DR-	0.0565	0.0267179	42.7143
4.21794e-11	19	53262327	1558	-0.2604	0.0392	ebi-a-GCST90001953	rs11669394	A	G	0.3039	CD33 on CD33dim HLA DR-	0.3039	0.0286889	45.9585
2.60016e-145	19	51727962	1558	-1.138	0.03974	ebi-a-GCST90001953	rs3865444	A	C	0.1845	CD33 on CD33dim HLA DR-	0.1845	0.389704	993.582
4.11908e-12	19	51742145	1558	-0.4918	0.07038	ebi-a-GCST90001953	rs75773078	A	G	0.0709	CD33 on CD33dim HLA DR-	0.0709	0.0318651	51.2141
1.22208e-13	19	51544665	1558	0.3426	0.04579	ebi-a-GCST90001953	rs138712525	A	G	0.199	CD33 on CD33dim HLA DR-	0.199	0.0374188	60.4871
1.15398e-17	19	51574038	1558	-0.3645	0.04209	ebi-a-GCST90001953	rs7351079	G	A	0.258	CD33 on CD33dim HLA DR-	0.258	0.0508685	83.3934
6.29593e-10	1	247719769	1555	0.4881	0.07845	ebi-a-GCST90001954	rs56043070	A	G	0.0566	CD33 on basophil	0.0566	0.0254425	40.5437
1.26386e-13	19	51538952	1555	0.3421	0.04576	ebi-a-GCST90001954	rs79377141	A	G	0.2006	CD33 on basophil	0.2006	0.0375346	60.5644
4.52898e-12	19	51742145	1555	-0.4918	0.07051	ebi-a-GCST90001954	rs75773078	A	G	0.0707	CD33 on basophil	0.0707	0.0317821	50.9778
1.39991e-17	19	51574038	1555	-0.3642	0.04217	ebi-a-GCST90001954	rs7351079	G	A	0.2579	CD33 on basophil	0.2579	0.0507719	83.0662
1.32892e-12	19	51868443	1555	0.5176	0.07238	ebi-a-GCST90001954	rs58483275	T	C	0.0733	CD33 on basophil	0.0733	0.0363967	58.659
1.81134e-150	19	51731176	1555	-1.131	0.03861	ebi-a-GCST90001954	rs7245846	A	G	0.1939	CD33 on basophil	0.1939	0.399873	1034.79
2.03798e-15	19	51897760	1555	-0.5454	0.06799	ebi-a-GCST90001954	rs111695695	A	C	0.0772	CD33 on basophil	0.0772	0.0423824	68.7329
6.08135e-143	19	51731176	1554	-1.115	0.0393	ebi-a-GCST90001955	rs7245846	A	G	0.1934	CD33 on Immature Myeloid-Derived Suppressor Cells	0.1934	0.387877	983.44
1.63795e-13	19	51742145	1554	-0.5252	0.07057	ebi-a-GCST90001955	rs75773078	A	G	0.0705	CD33 on Immature Myeloid-Derived Suppressor Cells	0.0705	0.0361508	58.2104
3.07326e-13	19	51538952	1554	0.3376	0.0459	ebi-a-GCST90001955	rs79377141	A	G	0.2008	CD33 on Immature Myeloid-Derived Suppressor Cells	0.2008	0.0365809	58.9292
5.06641e-15	19	51574038	1554	-0.3351	0.0424	ebi-a-GCST90001955	rs7351079	G	A	0.258	CD33 on Immature Myeloid-Derived Suppressor Cells	0.258	0.0429935	69.7235
1.05609e-13	19	51897760	1554	-0.5128	0.06836	ebi-a-GCST90001955	rs111695695	A	C	0.0772	CD33 on Immature Myeloid-Derived Suppressor Cells	0.0772	0.0374672	60.4125
5.20955e-12	19	51868443	1554	0.5046	0.07256	ebi-a-GCST90001955	rs58483275	T	C	0.0734	CD33 on Immature Myeloid-Derived Suppressor Cells	0.0734	0.0346348	55.6818
2.80543e-187	19	51727962	1579	-1.219	0.03627	ebi-a-GCST90001956	rs3865444	A	C	0.1938	CD33 on CD33+ HLA DR+	0.1938	0.464338	1367.02
1.937e-10	19	52097261	1579	-0.4318	0.06738	ebi-a-GCST90001956	rs58301181	G	C	0.0842	CD33 on CD33+ HLA DR+	0.0842	0.0287546	46.6886
3.03669e-15	19	51588018	1579	0.2943	0.03693	ebi-a-GCST90001956	rs62114147	T	C	0.5567	CD33 on CD33+ HLA DR+	0.4433	0.0427493	70.4264
2.53805e-15	19	51574038	1579	-0.3366	0.04212	ebi-a-GCST90001956	rs7351079	G	A	0.2619	CD33 on CD33+ HLA DR+	0.2619	0.0438035	72.2426
3.26137e-15	19	51588018	1578	0.2943	0.03698	ebi-a-GCST90001957	rs62114147	T	C	0.557	CD33 on CD33+ HLA DR+ CD14-	0.443	0.0427434	70.3716
1.07498e-15	19	51574038	1578	-0.3413	0.04213	ebi-a-GCST90001957	rs7351079	G	A	0.2617	CD33 on CD33+ HLA DR+ CD14-	0.2617	0.0450131	74.2845
6.48634e-11	19	52097261	1578	-0.4433	0.0674	ebi-a-GCST90001957	rs58301181	G	C	0.0843	CD33 on CD33+ HLA DR+ CD14-	0.0843	0.0303393	49.3109
9.18333e-189	19	51727962	1578	-1.223	0.0362	ebi-a-GCST90001957	rs3865444	A	C	0.1936	CD33 on CD33+ HLA DR+ CD14-	0.1936	0.467024	1380.98
8.59607e-60	12	6894164	3112	-0.4307	0.02585	ebi-a-GCST90001958	rs7296859	G	C	0.4549	CD4 on monocyte	0.4549	0.0919966	315.097
2.86682e-18	16	72144174	3112	0.2953	0.03367	ebi-a-GCST90001958	rs9302635	C	T	0.1984	CD4 on monocyte	0.1984	0.0277368	88.7223
1.98802e-10	6	31067550	3060	0.1831	0.02869	ebi-a-GCST90001959	rs4371876	A	G	0.4923	CD4 on HLA DR+ CD4+ T cell	0.4923	0.0167588	52.122
2.57199e-09	6	30285121	3060	0.1669	0.02793	ebi-a-GCST90001959	rs9357097	T	C	0.476	CD4 on HLA DR+ CD4+ T cell	0.476	0.0138957	43.0919
1.41808e-11	10	6094697	2920	0.386	0.0569	ebi-a-GCST90001960	rs61839660	T	C	0.0575	CD25 on CD4+ T cell	0.0575	0.0161493	47.8972
7.71259e-19	10	97089991	2920	-0.2986	0.03345	ebi-a-GCST90001961	rs35025323	C	T	0.2147	CD25 on CD39+ CD4+ T cell	0.2147	0.0300661	90.4525
1.38612e-14	10	97842115	2920	-0.4818	0.06227	ebi-a-GCST90001961	rs7079761	A	G	0.0557	CD25 on CD39+ CD4+ T cell	0.0557	0.0244191	73.0383
1.13899e-09	10	97293322	2920	0.3882	0.06355	ebi-a-GCST90001961	rs190517052	C	T	0.0498	CD25 on CD39+ CD4+ T cell	0.0498	0.0142622	42.2191
2.53688e-16	10	98103215	2920	-0.6028	0.07314	ebi-a-GCST90001961	rs113594239	T	C	0.037	CD25 on CD39+ CD4+ T cell	0.037	0.0258943	77.5682
7.96159e-170	10	97574689	2920	-0.7175	0.02414	ebi-a-GCST90001961	rs4075310	T	C	0.4729	CD25 on CD39+ CD4+ T cell	0.4729	0.256647	1007.46
3.04018e-22	10	95633120	2920	-0.6486	0.06633	ebi-a-GCST90001961	rs12778618	C	T	0.0457	CD25 on CD39+ CD4+ T cell	0.0457	0.0366932	111.149
1.22405e-17	1	161515326	2872	-0.2761	0.03208	ebi-a-GCST90001963	rs55971447	T	C	0.2371	FSC-A on myeloid Dendritic Cell	0.2371	0.0275779	81.3934
2.20699e-33	2	203485086	2872	0.3426	0.0281	ebi-a-GCST90001963	rs72926952	T	G	0.4991	FSC-A on myeloid Dendritic Cell	0.4991	0.0586872	178.933
3.66902e-08	4	42664508	2872	-0.3193	0.05783	ebi-a-GCST90001963	rs28424875	C	A	0.0627	FSC-A on myeloid Dendritic Cell	0.0627	0.0119832	34.809
5.274e-09	16	89045233	2872	-0.2143	0.0366	ebi-a-GCST90001964	rs62045817	T	C	0.1737	FSC-A on plasmacytoid Dendritic Cell	0.1737	0.0131829	38.3404
3.65603e-08	17	8677215	2872	0.1525	0.02762	ebi-a-GCST90001964	rs722926	T	C	0.4102	FSC-A on plasmacytoid Dendritic Cell	0.4102	0.011253	32.6638
3.33204e-09	17	63066415	2872	0.3683	0.06208	ebi-a-GCST90001964	rs144843975	T	C	0.0519	FSC-A on plasmacytoid Dendritic Cell	0.0519	0.0133492	38.8305
7.96526e-13	17	62128083	2872	0.6413	0.08914	ebi-a-GCST90001964	rs117067704	G	A	0.0232	FSC-A on plasmacytoid Dendritic Cell	0.0232	0.01864	54.5129
1.88999e-09	2	203467470	2850	0.1733	0.02875	ebi-a-GCST90001965	rs77762937	T	G	0.5089	FSC-A on monocyte	0.4911	0.0150117	43.4049
1.60702e-08	12	69744014	2850	-0.2824	0.04984	ebi-a-GCST90001965	rs1800973	A	C	0.0844	FSC-A on monocyte	0.0844	0.0123256	35.5413
3.44985e-38	7	92408370	2850	0.4475	0.03413	ebi-a-GCST90001966	rs445	T	C	0.1975	FSC-A on granulocyte	0.1975	0.0634787	193.041
2.298e-09	7	92237396	2850	-0.194	0.03236	ebi-a-GCST90001966	rs42031	T	A	0.2495	FSC-A on granulocyte	0.2495	0.0140947	40.7155
1.546e-08	11	4960640	3112	-0.3287	0.05796	ebi-a-GCST90001967	rs142456232	T	C	0.0572	FSC-A on CD14+ monocyte	0.0572	0.0116532	36.6687
3.03403e-08	1	161508617	3113	-0.1509	0.02717	ebi-a-GCST90001969	rs10919543	G	A	0.5475	FSC-A on Natural Killer	0.4525	0.0112827	35.5009
5.07809e-22	10	126346603	3113	0.389	0.04003	ebi-a-GCST90001969	rs1006368	T	C	0.1224	FSC-A on Natural Killer	0.1224	0.0325093	104.535
2.34498e-09	17	33805730	3113	0.1606	0.02681	ebi-a-GCST90001969	rs9912354	T	C	0.5254	FSC-A on Natural Killer	0.4746	0.0128629	40.5379
2.683e-08	1	160797323	2971	-0.1551	0.02782	ebi-a-GCST90001970	rs577453	G	T	0.43	FSC-A on HLA DR+ Natural Killer	0.43	0.0117923	35.429
2.02815e-12	1	161410253	2971	0.2393	0.03389	ebi-a-GCST90001970	rs115805162	T	C	0.2099	FSC-A on HLA DR+ Natural Killer	0.2099	0.0189937	57.4842
3.57767e-69	1	161526397	2971	-0.5493	0.03044	ebi-a-GCST90001970	rs71632979	G	A	0.2402	FSC-A on HLA DR+ Natural Killer	0.2402	0.110134	367.457
4.82703e-08	2	130608376	2971	0.243	0.0444	ebi-a-GCST90001970	rs11891318	G	C	0.105	FSC-A on HLA DR+ Natural Killer	0.105	0.0110983	33.3205
1.73301e-09	6	31010555	3113	0.2769	0.04585	ebi-a-GCST90001973	rs12207025	C	G	0.1118	FSC-A on CD4+ T cell	0.1118	0.0152275	48.1053
4.51201e-08	6	30913475	3113	0.2065	0.03765	ebi-a-GCST90001973	rs7745305	C	T	0.1635	FSC-A on CD4+ T cell	0.1635	0.0116642	36.7155
1.92801e-10	6	32592833	3113	-0.2096	0.03281	ebi-a-GCST90001973	rs9271673	G	C	0.7652	FSC-A on CD4+ T cell	0.2348	0.0157865	49.8995
4.70804e-08	14	29178686	3113	0.2186	0.03992	ebi-a-GCST90001974	rs77789294	C	T	0.0957	FSC-A on CD8+ T cell	0.0957	0.00827094	25.9455
3.86901e-08	10	126551228	3113	0.2272	0.04123	ebi-a-GCST90001976	rs60499622	T	C	0.1078	FSC-A on Natural Killer T	0.1078	0.00992951	31.2005
4.54999e-08	11	11413255	3113	-0.3331	0.06077	ebi-a-GCST90001976	rs146765347	T	C	0.0495	FSC-A on Natural Killer T	0.0495	0.0104409	32.8243
1e-200	1	161526397	3620	-1.196	0.02175	ebi-a-GCST90001979	rs71632979	G	A	0.2463	CD16 on CD14- CD16+ monocyte	0.2463	0.531074	4097.51
4.62701e-31	1	161937774	3620	-0.5608	0.04793	ebi-a-GCST90001979	rs71639910	A	G	0.07	CD16 on CD14- CD16+ monocyte	0.07	0.0409475	154.473
1.83696e-31	1	161410253	3620	0.3636	0.03087	ebi-a-GCST90001979	rs115805162	T	C	0.2109	CD16 on CD14- CD16+ monocyte	0.2109	0.0440034	166.532
5.47772e-15	1	161058351	3620	-0.4446	0.05665	ebi-a-GCST90001979	rs75072970	C	T	0.0494	CD16 on CD14- CD16+ monocyte	0.0494	0.0185649	68.4385
2.13599e-14	1	161559327	3620	0.2073	0.02701	ebi-a-GCST90001979	rs3933769	G	A	0.616	CD16 on CD14- CD16+ monocyte	0.384	0.0203301	75.0809
1.62218e-12	1	162303907	3620	-0.1947	0.02747	ebi-a-GCST90001979	rs347311	C	G	0.3017	CD16 on CD14- CD16+ monocyte	0.3017	0.0159727	58.7274
1.25901e-08	1	157955705	3620	-0.1911	0.0335	ebi-a-GCST90001979	rs4971121	T	G	0.1628	CD16 on CD14- CD16+ monocyte	0.1628	0.00995486	36.3788
1.93901e-08	1	161221713	3620	0.3526	0.06263	ebi-a-GCST90001979	rs148765873	C	T	0.0453	CD16 on CD14- CD16+ monocyte	0.0453	0.0107537	39.33
3.47696e-13	1	161006723	3620	-0.5612	0.07687	ebi-a-GCST90001979	rs187197560	T	C	0.03	CD16 on CD14- CD16+ monocyte	0.03	0.0183298	67.5556
1.61994e-62	1	161479745	3629	0.4371	0.02569	ebi-a-GCST90001980	rs1801274	G	A	0.3258	CD40 on CD14+ CD16- monocyte	0.3258	0.0839327	332.316
4.54904e-09	9	95889160	3629	0.1864	0.03172	ebi-a-GCST90001980	rs60629714	C	T	0.1835	CD40 on CD14+ CD16- monocyte	0.1835	0.0104115	38.1599
1.29e-08	20	45333273	3629	0.5503	0.09653	ebi-a-GCST90001980	rs117295081	G	A	0.0175	CD40 on CD14+ CD16- monocyte	0.0175	0.0104136	38.1675
2.06919e-83	20	44747086	3629	0.6636	0.03341	ebi-a-GCST90001980	rs745307	A	G	0.146	CD40 on CD14+ CD16- monocyte	0.146	0.109813	447.424
2.0611e-70	1	161479745	3618	0.4646	0.02562	ebi-a-GCST90001981	rs1801274	G	A	0.3267	CD40 on CD14+ CD16+ monocyte	0.3267	0.0949612	379.409
3.16811e-12	1	161515638	3618	0.1985	0.02838	ebi-a-GCST90001981	rs6687275	G	T	0.2729	CD40 on CD14+ CD16+ monocyte	0.2729	0.0156368	57.441
1.034e-08	20	45318042	3618	0.3595	0.06265	ebi-a-GCST90001981	rs2664523	A	G	0.0427	CD40 on CD14+ CD16+ monocyte	0.0427	0.0105658	38.614
3.77572e-92	20	44747086	3618	0.6978	0.03329	ebi-a-GCST90001981	rs745307	A	G	0.1461	CD40 on CD14+ CD16+ monocyte	0.1461	0.121492	500.071
2.9181e-12	20	44809374	3618	0.1833	0.02617	ebi-a-GCST90001981	rs11087000	C	A	0.339	CD40 on CD14+ CD16+ monocyte	0.339	0.0150576	55.2807
6.43428e-17	1	161528012	3621	0.2753	0.03278	ebi-a-GCST90001982	rs147174426	T	A	0.17	CCR2 on CD14- CD16+ monocyte	0.17	0.021388	79.0947
4.70111e-11	1	161478810	3618	0.1769	0.02681	ebi-a-GCST90001983	rs6671847	A	G	0.2995	CD14 on CD14+ CD16+ monocyte	0.2995	0.0131308	48.1127
6.78094e-10	5	139992162	3618	0.1645	0.02658	ebi-a-GCST90001983	rs2569177	T	G	0.3057	CD14 on CD14+ CD16+ monocyte	0.3057	0.0114869	42.0195
3.26964e-16	3	188133439	3621	-0.2043	0.02491	ebi-a-GCST90001984	rs6808893	T	C	0.5719	HLA DR on CD14- CD16+ monocyte	0.4281	0.0204377	75.5072
1.32495e-48	6	32583005	3621	-0.476	0.03201	ebi-a-GCST90001984	rs6917212	G	C	0.777	HLA DR on CD14- CD16+ monocyte	0.223	0.0785181	308.37
1.826e-18	6	32213831	3621	-0.299	0.03392	ebi-a-GCST90001984	rs412492	T	A	0.7974	HLA DR on CD14- CD16+ monocyte	0.2026	0.028886	107.648
1.18604e-32	6	32443266	3621	0.3511	0.02921	ebi-a-GCST90001984	rs9269109	C	T	0.3592	HLA DR on CD14- CD16+ monocyte	0.3592	0.056748	217.727
4.65704e-09	6	31450274	3621	0.3239	0.05515	ebi-a-GCST90001984	rs116671810	A	G	0.0711	HLA DR on CD14- CD16+ monocyte	0.0711	0.0138577	50.8557
9.64273e-11	6	33072522	3621	0.313	0.04821	ebi-a-GCST90001984	rs61742525	A	G	0.0888	HLA DR on CD14- CD16+ monocyte	0.0888	0.0158542	58.3008
1.90897e-38	16	10978885	3621	0.3801	0.02898	ebi-a-GCST90001984	rs73499473	T	C	0.776	HLA DR on CD14- CD16+ monocyte	0.224	0.0502268	191.383
2.10698e-08	16	10706593	3621	0.1477	0.02631	ebi-a-GCST90001984	rs8057874	C	G	0.3318	HLA DR on CD14- CD16+ monocyte	0.3318	0.00967328	35.3496
3.83301e-08	1	161246613	3629	0.2178	0.03952	ebi-a-GCST90001985	rs113063605	G	A	0.1106	CD40 on monocytes	0.1106	0.0093325	34.1678
7.00326e-84	1	161479745	3629	0.5089	0.02554	ebi-a-GCST90001985	rs1801274	G	A	0.3258	CD40 on monocytes	0.3258	0.113772	465.625
2.60298e-08	10	123688152	3629	-0.1469	0.02633	ebi-a-GCST90001985	rs10887024	T	A	0.3512	CD40 on monocytes	0.3512	0.0098342	36.0229
7.29794e-96	20	44747086	3629	0.715	0.0334	ebi-a-GCST90001985	rs745307	A	G	0.146	CD40 on monocytes	0.146	0.127483	529.94
1.57899e-09	20	44977184	3629	0.3665	0.06056	ebi-a-GCST90001985	rs34658867	C	A	0.0455	CD40 on monocytes	0.0455	0.0116672	42.8163
1.57217e-13	5	139978241	3629	-0.2591	0.03497	ebi-a-GCST90001986	rs58027502	T	C	0.1375	CD14 on CD14+ CD16- monocyte	0.1375	0.0159231	58.6874
1.4471e-59	1	161479745	3622	0.429	0.02588	ebi-a-GCST90001987	rs1801274	G	A	0.3259	CD64 on CD14+ CD16- monocyte	0.3259	0.0808636	318.48
1.09099e-08	1	120233380	3622	-0.3359	0.05863	ebi-a-GCST90001987	rs145828126	A	G	0.0478	CD64 on CD14+ CD16- monocyte	0.0478	0.0102708	37.5663
1.51112e-15	1	149858520	3622	0.8884	0.1109	ebi-a-GCST90001987	rs144823175	G	C	0.0133	CD64 on CD14+ CD16- monocyte	0.0133	0.0207149	76.5743
3.74973e-25	1	149716369	3622	-0.5111	0.04896	ebi-a-GCST90001987	rs112755578	G	A	0.0758	CD64 on CD14+ CD16- monocyte	0.0758	0.0365996	137.524
4.29932e-24	1	150401679	3622	-0.6011	0.05895	ebi-a-GCST90001987	rs188268415	T	C	0.0451	CD64 on CD14+ CD16- monocyte	0.0451	0.0311213	116.278
8.9002e-99	1	149738590	3622	0.7751	0.03562	ebi-a-GCST90001987	rs150145799	C	T	0.1327	CD64 on CD14+ CD16- monocyte	0.1327	0.138288	580.941
2.15924e-14	1	150863650	3622	0.8426	0.1098	ebi-a-GCST90001987	rs116275309	A	G	0.0133	CD64 on CD14+ CD16- monocyte	0.0133	0.0186342	68.7365
4.21202e-08	8	59726631	3622	-0.6409	0.1167	ebi-a-GCST90001987	rs80178684	G	A	0.011	CD64 on CD14+ CD16- monocyte	0.011	0.00893716	32.6443
7.76426e-15	6	32384933	3629	0.4253	0.0545	ebi-a-GCST90001988	rs80032720	A	G	0.0733	HLA DR on CD14+ CD16- monocyte	0.0733	0.0245733	91.3728
3.75405e-21	6	32802203	3629	0.2595	0.02732	ebi-a-GCST90001988	rs241432	T	G	0.5533	HLA DR on CD14+ CD16- monocyte	0.4467	0.0332875	124.891
3.03529e-98	6	32561300	3629	-0.6054	0.0279	ebi-a-GCST90001988	rs9270585	T	C	0.5834	HLA DR on CD14+ CD16- monocyte	0.4166	0.178156	786.246
1.20809e-68	6	32594188	3629	-0.5252	0.02936	ebi-a-GCST90001988	rs9271768	G	A	0.4388	HLA DR on CD14+ CD16- monocyte	0.4388	0.135851	570.194
1.06194e-11	12	69744014	3629	-0.3123	0.04579	ebi-a-GCST90001988	rs1800973	A	C	0.0798	HLA DR on CD14+ CD16- monocyte	0.0798	0.0143238	52.7075
1.28914e-90	1	161479745	3621	0.5292	0.02548	ebi-a-GCST90001989	rs1801274	G	A	0.3264	CD40 on CD14- CD16+ monocyte	0.3264	0.123146	508.257
6.85173e-11	1	161847528	3621	-0.3125	0.04775	ebi-a-GCST90001989	rs139376787	A	G	0.0758	CD40 on CD14- CD16+ monocyte	0.0758	0.0136825	50.2039
2.69302e-08	1	161221713	3621	-0.3497	0.06275	ebi-a-GCST90001989	rs148765873	C	T	0.0453	CD40 on CD14- CD16+ monocyte	0.0453	0.0105776	38.6895
7.56484e-33	1	161515638	3621	0.339	0.02812	ebi-a-GCST90001989	rs6687275	G	T	0.2737	CD40 on CD14- CD16+ monocyte	0.2737	0.0456899	173.268
2.28502e-08	6	22713558	3621	0.374	0.06677	ebi-a-GCST90001989	rs77774351	G	C	0.0358	CD40 on CD14- CD16+ monocyte	0.0358	0.00965658	35.2879
5.92598e-09	20	44092448	3621	0.189	0.0324	ebi-a-GCST90001989	rs6032212	A	G	0.1838	CD40 on CD14- CD16+ monocyte	0.1838	0.0107176	39.207
5.02921e-94	20	44747086	3621	0.7089	0.03346	ebi-a-GCST90001989	rs745307	A	G	0.1464	CD40 on CD14- CD16+ monocyte	0.1464	0.125602	519.846
2.627e-09	20	42701487	3621	0.4119	0.06902	ebi-a-GCST90001989	rs111436326	T	C	0.034	CD40 on CD14- CD16+ monocyte	0.034	0.0111447	40.7873
3.03529e-11	20	44977184	3621	0.4042	0.06064	ebi-a-GCST90001989	rs34658867	C	A	0.0456	CD40 on CD14- CD16+ monocyte	0.0456	0.0142206	52.2068
1.79391e-18	1	161528012	3614	0.2913	0.03304	ebi-a-GCST90001990	rs147174426	T	A	0.1702	CD64 on CD14- CD16+ monocyte	0.1702	0.0239687	88.7009
2.35776e-14	1	149738590	3614	0.2869	0.03746	ebi-a-GCST90001990	rs150145799	C	T	0.1328	CD64 on CD14- CD16+ monocyte	0.1328	0.0189587	69.8022
5.5616e-92	6	32561300	3629	-0.5871	0.02804	ebi-a-GCST90001991	rs9270585	T	C	0.5834	HLA DR on CD14+ monocyte	0.4166	0.167548	730.009
3.97466e-14	6	32384933	3629	0.4142	0.05456	ebi-a-GCST90001991	rs80032720	A	G	0.0733	HLA DR on CD14+ monocyte	0.0733	0.0233074	86.5532
3.55795e-64	6	32594188	3629	-0.5084	0.02947	ebi-a-GCST90001991	rs9271768	G	A	0.4388	HLA DR on CD14+ monocyte	0.4388	0.127299	529.063
4.56352e-20	6	32802203	3629	0.2525	0.02737	ebi-a-GCST90001991	rs241432	T	G	0.5533	HLA DR on CD14+ monocyte	0.4467	0.0315159	118.028
7.73749e-12	12	69744014	3629	-0.315	0.04587	ebi-a-GCST90001991	rs1800973	A	C	0.0798	HLA DR on CD14+ monocyte	0.0798	0.0145726	53.6363
3.19521e-16	1	161528012	3618	0.2667	0.0325	ebi-a-GCST90001992	rs147174426	T	A	0.1692	CCR2 on CD14+ CD16+ monocyte	0.1692	0.0199974	73.786
2.29298e-08	16	58607804	3618	0.3476	0.06205	ebi-a-GCST90001992	rs77640671	T	C	0.0401	CCR2 on CD14+ CD16+ monocyte	0.0401	0.00930165	33.9506
3.33603e-08	5	140004816	3629	0.1479	0.02672	ebi-a-GCST90001993	rs778582	T	C	0.3067	PDL-1 on CD14+ CD16- monocyte	0.3067	0.00930254	34.0571
5.50554e-57	1	161510516	3590	0.5108	0.03154	ebi-a-GCST90001994	rs144126567	G	C	0.1735	CX3CR1 on CD14- CD16-	0.1735	0.0748297	290.205
3.24198e-09	3	39293757	3590	-0.2149	0.03622	ebi-a-GCST90001994	rs9823718	G	C	0.1319	CX3CR1 on CD14- CD16-	0.1319	0.0105759	38.3519
5.06699e-09	7	50307710	3590	0.1655	0.02824	ebi-a-GCST90001994	rs876036	C	T	0.2589	CX3CR1 on CD14- CD16-	0.2589	0.0105108	38.1133
4.45451e-54	1	161479745	3590	-0.41	0.02603	ebi-a-GCST90001995	rs1801274	G	A	0.3262	CX3CR1 on monocyte	0.3262	0.0738946	286.289
6.28203e-17	3	39355919	3590	0.2391	0.02846	ebi-a-GCST90001995	rs72865957	A	G	0.2681	CX3CR1 on monocyte	0.2681	0.0224356	82.3464
7.84874e-29	3	39293757	3590	-0.4083	0.03633	ebi-a-GCST90001995	rs9823718	G	C	0.1319	CX3CR1 on monocyte	0.1319	0.0381771	142.417
2.61517e-69	1	161479745	3579	-0.4628	0.02573	ebi-a-GCST90001996	rs1801274	G	A	0.327	CX3CR1 on CD14+ CD16+ monocyte	0.327	0.0942713	372.306
5.15229e-19	3	39293757	3579	-0.3271	0.03651	ebi-a-GCST90001996	rs9823718	G	C	0.132	CX3CR1 on CD14+ CD16+ monocyte	0.132	0.024518	89.9051
3.51099e-08	3	39351805	3579	0.1581	0.02862	ebi-a-GCST90001996	rs2649752	A	C	0.2677	CX3CR1 on CD14+ CD16+ monocyte	0.2677	0.00980011	35.402
2.09604e-64	1	161479745	3590	-0.4504	0.02605	ebi-a-GCST90001997	rs1801274	G	A	0.3262	CX3CR1 on CD14+ CD16- monocyte	0.3262	0.0891747	351.285
6.00206e-23	3	39355919	3590	0.2834	0.02853	ebi-a-GCST90001997	rs72865957	A	G	0.2681	CX3CR1 on CD14+ CD16- monocyte	0.2681	0.0315194	116.772
5.78362e-29	3	39293757	3590	-0.4122	0.03658	ebi-a-GCST90001997	rs9823718	G	C	0.1319	CX3CR1 on CD14+ CD16- monocyte	0.1319	0.0389099	145.261
3.84698e-08	1	161479745	3618	0.1446	0.02624	ebi-a-GCST90001998	rs1801274	G	A	0.3267	PDL-1 on CD14+ CD16+ monocyte	0.3267	0.00919865	33.5711
3.81681e-82	1	161533055	3621	-0.5526	0.02805	ebi-a-GCST90001999	rs71632989	G	T	0.2461	PDL-1 on CD14- CD16+ monocyte	0.2461	0.113312	462.482
2.77402e-08	1	161937517	3621	-0.145	0.02605	ebi-a-GCST90001999	rs2490437	C	T	0.3672	PDL-1 on CD14- CD16+ monocyte	0.3672	0.00977091	35.7099
2.36903e-10	12	69744014	3629	-0.2797	0.04402	ebi-a-GCST90002000	rs1800973	A	C	0.0798	PDL-1 on CD14- CD16-	0.0798	0.0114895	42.1567
3.91922e-15	1	149738590	3622	0.2881	0.0365	ebi-a-GCST90002001	rs150145799	C	T	0.1327	CD64 on CD14- CD16-	0.1327	0.0191054	70.5088
1.69801e-08	6	32570573	3622	0.3331	0.05893	ebi-a-GCST90002001	rs558721	T	C	0.0986	CD64 on CD14- CD16-	0.0986	0.019723	72.8339
3.60903e-08	13	59334076	3622	-0.1381	0.02501	ebi-a-GCST90002001	rs9597833	G	T	0.4249	CD64 on CD14- CD16-	0.4249	0.00932068	34.0583
1.53497e-20	1	161492175	3629	-0.2725	0.02916	ebi-a-GCST90002002	rs9427401	G	C	0.2313	PDL-1 on monocyte	0.2313	0.0264056	98.3705
4.15097e-09	7	151910695	3629	-0.5881	0.0998	ebi-a-GCST90002002	rs147810622	G	C	0.0163	PDL-1 on monocyte	0.0163	0.0110913	40.6793
9.482e-14	3	46402627	3629	-0.1859	0.02487	ebi-a-GCST90002003	rs762789	A	G	0.447	CCR2 on CD14- CD16-	0.447	0.0170853	63.0454
8.01807e-09	5	159009803	3629	0.4573	0.07909	ebi-a-GCST90002003	rs77465361	T	G	0.0236	CCR2 on CD14- CD16-	0.0236	0.00963767	35.296
2.81598e-08	12	69744014	3629	-0.2492	0.04479	ebi-a-GCST90002003	rs1800973	A	C	0.0798	CCR2 on CD14- CD16-	0.0798	0.00912034	33.384
1.02301e-09	3	46875690	3629	-0.4165	0.06803	ebi-a-GCST90002004	rs6808587	C	G	0.0336	CCR2 on CD14+ CD16- monocyte	0.0336	0.0112656	41.3261
5.80403e-09	3	53544015	3629	-0.5993	0.1027	ebi-a-GCST90002004	rs141411805	G	C	0.0146	CCR2 on CD14+ CD16- monocyte	0.0146	0.0103344	37.8742
1.17004e-20	3	46187707	3629	0.2454	0.02618	ebi-a-GCST90002004	rs4683184	A	G	0.6904	CCR2 on CD14+ CD16- monocyte	0.3096	0.0257443	95.8419
1e-200	1	161526397	3617	-0.8542	0.02593	ebi-a-GCST90002005	rs71632979	G	A	0.2456	CD16 on CD14+ CD16+ monocyte	0.2456	0.270383	1339.65
1.80717e-22	1	161410253	3617	0.306	0.03117	ebi-a-GCST90002005	rs115805162	T	C	0.2111	CD16 on CD14+ CD16+ monocyte	0.2111	0.0311877	116.373
1.82516e-14	1	161937774	3617	-0.3755	0.0488	ebi-a-GCST90002005	rs71639910	A	G	0.0702	CD16 on CD14+ CD16+ monocyte	0.0702	0.0184067	67.7881
2.60315e-11	1	161006723	3617	-0.5269	0.07878	ebi-a-GCST90002005	rs187197560	T	C	0.0299	CD16 on CD14+ CD16+ monocyte	0.0299	0.0161055	59.1744
6.40295e-09	1	161058351	3617	-0.3364	0.0578	ebi-a-GCST90002005	rs75072970	C	T	0.0496	CD16 on CD14+ CD16+ monocyte	0.0496	0.0106692	38.9849
3.16301e-19	1	149716369	3622	-0.446	0.04948	ebi-a-GCST90002006	rs112755578	G	A	0.0758	CD64 on monocyte	0.0758	0.0278699	103.781
1.00508e-14	1	149858520	3622	0.8668	0.1115	ebi-a-GCST90002006	rs144823175	G	C	0.0133	CD64 on monocyte	0.0133	0.0197199	72.8221
1.25314e-20	1	150401679	3622	-0.5571	0.05946	ebi-a-GCST90002006	rs188268415	T	C	0.0451	CD64 on monocyte	0.0451	0.026732	99.4276
8.1677e-50	1	161479745	3622	0.3944	0.02617	ebi-a-GCST90002006	rs1801274	G	A	0.3259	CD64 on monocyte	0.3259	0.0683459	265.562
4.72705e-08	1	120233380	3622	-0.3227	0.05896	ebi-a-GCST90002006	rs145828126	A	G	0.0478	CD64 on monocyte	0.0478	0.00947947	34.6441
2.75613e-83	1	149738590	3622	0.7181	0.03619	ebi-a-GCST90002006	rs150145799	C	T	0.1327	CD64 on monocyte	0.1327	0.118697	487.555
1.14895e-13	1	150863650	3622	0.8229	0.1104	ebi-a-GCST90002006	rs116275309	A	G	0.0133	CD64 on monocyte	0.0133	0.017773	65.5025
3.65401e-08	8	59726631	3622	-0.6492	0.1176	ebi-a-GCST90002006	rs80178684	G	A	0.011	CD64 on monocyte	0.011	0.00917014	33.5031
2.64972e-20	1	161528012	3618	-0.3104	0.03343	ebi-a-GCST90002007	rs147174426	T	A	0.1692	HLA DR on CD14+ CD16+ monocyte	0.1692	0.0270876	100.676
1.073e-35	6	32674329	3618	0.3664	0.02907	ebi-a-GCST90002007	rs9275511	A	G	0.6053	HLA DR on CD14+ CD16+ monocyte	0.3947	0.0641474	247.856
5.66239e-26	6	33024032	3618	0.4143	0.039	ebi-a-GCST90002007	rs6934244	A	C	0.1551	HLA DR on CD14+ CD16+ monocyte	0.1551	0.044986	170.332
3.7653e-15	6	31394424	3618	-0.2623	0.03321	ebi-a-GCST90002007	rs62395272	T	C	0.2848	HLA DR on CD14+ CD16+ monocyte	0.2848	0.0280281	104.272
4.09072e-58	6	32583005	3618	-0.5221	0.03191	ebi-a-GCST90002007	rs6917212	G	C	0.7769	HLA DR on CD14+ CD16+ monocyte	0.2231	0.0944935	377.345
6.59174e-17	3	46187707	3629	0.2224	0.0265	ebi-a-GCST90002008	rs4683184	A	G	0.6904	CCR2 on monocyte	0.3096	0.0211447	78.3484
3.12399e-09	3	46875690	3629	-0.4085	0.06877	ebi-a-GCST90002008	rs6808587	C	G	0.0336	CCR2 on monocyte	0.0336	0.010837	39.7365
3.66522e-24	6	31494738	3629	-0.285	0.02791	ebi-a-GCST90002009	rs2734573	A	C	0.5397	HLA DR on CD14- CD16-	0.4603	0.0403565	152.528
5.5335e-13	6	31234208	3629	0.2326	0.03214	ebi-a-GCST90002009	rs72502555	G	C	0.2656	HLA DR on CD14- CD16-	0.2656	0.0211062	78.2028
9.18333e-13	6	33034114	3629	0.3299	0.04603	ebi-a-GCST90002009	rs116683794	G	A	0.096	HLA DR on CD14- CD16-	0.096	0.0188901	69.8336
1.83696e-47	6	32345429	3629	-0.4773	0.0325	ebi-a-GCST90002009	rs9268430	C	A	0.2896	HLA DR on CD14- CD16-	0.2896	0.0937377	375.153
1.52616e-83	6	32560385	3629	0.8124	0.04087	ebi-a-GCST90002009	rs34291045	T	A	0.1171	HLA DR on CD14- CD16-	0.1171	0.13647	573.203
1.60805e-14	6	31394424	3629	-0.2546	0.03302	ebi-a-GCST90002010	rs62395272	T	C	0.2849	HLA DR on monocyte	0.2849	0.0264123	98.3962
3.21218e-78	6	32561327	3629	-0.5388	0.02808	ebi-a-GCST90002010	rs9270588	T	C	0.5834	HLA DR on monocyte	0.4166	0.141114	595.913
9.59622e-57	6	32594188	3629	-0.4741	0.02935	ebi-a-GCST90002010	rs9271768	G	A	0.4388	HLA DR on monocyte	0.4388	0.110702	451.496
1.55096e-20	6	32687066	3629	-0.2621	0.02804	ebi-a-GCST90002010	rs28772323	C	A	0.5394	HLA DR on monocyte	0.4606	0.0341349	128.183
2.50801e-08	12	69744014	3629	-0.2562	0.04587	ebi-a-GCST90002010	rs1800973	A	C	0.0798	HLA DR on monocyte	0.0798	0.00963992	35.3043
1.34899e-08	4	17530633	3611	-0.5728	0.1006	ebi-a-GCST90002011	rs146963227	A	G	0.015	CD64 on CD14+ CD16+ monocyte	0.015	0.00969535	35.3331
6.46398e-09	12	112059557	3611	0.1497	0.02574	ebi-a-GCST90002011	rs11065979	T	C	0.469	CD64 on CD14+ CD16+ monocyte	0.469	0.011162	40.7383
6.5675e-20	1	161479745	3582	-0.2388	0.02599	ebi-a-GCST90002012	rs1801274	G	A	0.3268	CX3CR1 on CD14- CD16+ monocyte	0.3268	0.0250914	92.1391
7.68706e-09	20	48892942	3582	0.2323	0.04013	ebi-a-GCST90002012	rs41314914	A	G	0.1066	CX3CR1 on CD14- CD16+ monocyte	0.1066	0.0102785	37.1793
2.75398e-09	1	161557154	2870	0.2363	0.03961	ebi-a-GCST90002013	rs2169052	C	T	0.1476	CCR2 on myeloid Dendritic Cell	0.1476	0.0140504	40.8707
2.58583e-37	1	161515326	2870	-0.4101	0.03167	ebi-a-GCST90002013	rs55971447	T	C	0.2369	CCR2 on myeloid Dendritic Cell	0.2369	0.0608073	185.687
7.75354e-13	3	46259296	2870	-0.4223	0.05867	ebi-a-GCST90002013	rs35587265	G	A	0.0624	CCR2 on myeloid Dendritic Cell	0.0624	0.0208677	61.124
1.55812e-13	1	161515638	2870	0.2327	0.03137	ebi-a-GCST90002014	rs6687275	G	T	0.2742	CCR2 on CD62L+ myeloid Dendritic Cell	0.2742	0.021553	63.1755
1.12902e-28	1	161589982	2870	0.3125	0.02782	ebi-a-GCST90002014	rs61802333	T	G	0.4627	CCR2 on CD62L+ myeloid Dendritic Cell	0.4627	0.0485564	146.367
1.63983e-15	3	46259296	2870	-0.4732	0.05907	ebi-a-GCST90002014	rs35587265	G	A	0.0624	CCR2 on CD62L+ myeloid Dendritic Cell	0.0624	0.0262012	77.167
1.44611e-55	3	46396938	2871	-0.4405	0.02745	ebi-a-GCST90002015	rs3092963	G	A	0.4183	CCR2 on plasmacytoid Dendritic Cell	0.4183	0.0944297	299.169
9.16854e-13	7	1095701	2871	0.2439	0.03399	ebi-a-GCST90002015	rs143407337	T	C	0.2142	CCR2 on plasmacytoid Dendritic Cell	0.2142	0.0200256	58.6274
1.56099e-55	3	46396938	2871	-0.4395	0.0274	ebi-a-GCST90002016	rs3092963	G	A	0.4183	CCR2 on CD62L+ plasmacytoid Dendritic Cell	0.4183	0.0940015	297.672
1.09698e-12	7	1095701	2871	0.2427	0.03394	ebi-a-GCST90002016	rs143407337	T	C	0.2142	CCR2 on CD62L+ plasmacytoid Dendritic Cell	0.2142	0.019829	58.0403
3.69063e-18	1	161479745	2850	0.2581	0.02951	ebi-a-GCST90002017	rs1801274	G	A	0.3209	CCR2 on monocyte	0.3209	0.0290342	85.1619
2.69215e-27	3	46187707	2850	0.3253	0.02975	ebi-a-GCST90002017	rs4683184	A	G	0.6884	CCR2 on monocyte	0.3116	0.045398	135.442
5.83996e-10	7	92237396	2850	-0.1984	0.03192	ebi-a-GCST90002018	rs42031	T	A	0.2495	CCR2 on granulocyte	0.2495	0.0147413	42.6112
2.41102e-16	7	92408370	2850	0.2826	0.03426	ebi-a-GCST90002018	rs445	T	C	0.1975	CCR2 on granulocyte	0.1975	0.0253155	73.9712
4.63799e-08	5	79151752	1570	0.3322	0.06048	ebi-a-GCST90002019	rs6453485	T	C	0.0997	CD14 on Monocytic Myeloid-Derived Suppressor Cells	0.0997	0.0198112	31.6919
1.47299e-18	1	161479745	1634	-0.3379	0.03798	ebi-a-GCST90002021	rs1801274	G	A	0.3302	CD14 on CD33dim HLA DR+ CD11b+	0.3302	0.0505043	86.8072
5.07341e-12	6	32512048	2912	0.3639	0.05249	ebi-a-GCST90002022	rs28584364	T	C	0.6169	CD4 on CD4+ T cell	0.3831	0.0625923	194.306
5.30762e-18	12	6903631	2912	-0.2753	0.03163	ebi-a-GCST90002022	rs11615628	A	G	0.2464	CD4 on CD4+ T cell	0.2464	0.0281465	84.2784
1.29101e-08	12	111904371	2912	-0.1633	0.02863	ebi-a-GCST90002022	rs4766578	A	T	0.5294	CD4 on CD4+ T cell	0.4706	0.0132873	39.1869
4.23604e-10	12	6928214	2912	0.2282	0.03642	ebi-a-GCST90002022	rs12298133	T	C	0.1753	CD4 on CD4+ T cell	0.1753	0.015057	44.4858
1.46801e-09	14	65828525	2912	0.1704	0.02809	ebi-a-GCST90002022	rs11628611	T	C	0.4768	CD4 on CD4+ T cell	0.4768	0.0144868	42.7763
8.10401e-09	6	33098896	2912	-0.1988	0.03437	ebi-a-GCST90002023	rs3129267	G	C	0.7735	CD4 on Central Memory CD4+ T cell	0.2265	0.0138481	40.864
2.77402e-10	6	32512048	2912	0.3333	0.05262	ebi-a-GCST90002023	rs28584364	T	C	0.6169	CD4 on Central Memory CD4+ T cell	0.3831	0.0525083	161.267
1.77799e-08	12	6928214	2912	0.2054	0.03637	ebi-a-GCST90002023	rs12298133	T	C	0.1753	CD4 on Central Memory CD4+ T cell	0.1753	0.0121986	35.9362
1.11892e-21	12	6903631	2912	-0.3032	0.03145	ebi-a-GCST90002023	rs11615628	A	G	0.2464	CD4 on Central Memory CD4+ T cell	0.2464	0.0341405	102.861
3.23899e-09	6	109298437	2910	-0.5447	0.09175	ebi-a-GCST90002024	rs139306421	G	C	0.0234	CD4 on naive CD4+ T cell	0.0234	0.0135606	39.9762
2.56702e-09	6	32637489	2910	-0.264	0.04418	ebi-a-GCST90002024	rs17205675	G	C	0.2045	CD4 on naive CD4+ T cell	0.2045	0.0226763	67.4726
3.897e-10	6	31247414	2910	0.1993	0.03174	ebi-a-GCST90002024	rs2844608	T	C	0.4574	CD4 on naive CD4+ T cell	0.4574	0.0197161	58.4875
1.11404e-11	12	6928214	2910	0.2481	0.03639	ebi-a-GCST90002024	rs12298133	T	C	0.1753	CD4 on naive CD4+ T cell	0.1753	0.0177976	52.6932
4.80795e-08	12	111884608	2910	-0.1576	0.02879	ebi-a-GCST90002024	rs3184504	C	T	0.5296	CD4 on naive CD4+ T cell	0.4704	0.0123754	36.4385
6.8897e-13	14	65859984	2910	0.1981	0.02746	ebi-a-GCST90002024	rs11158593	A	G	0.479	CD4 on naive CD4+ T cell	0.479	0.0195872	58.0975
3.73422e-12	6	32602790	2912	0.2215	0.03175	ebi-a-GCST90002025	rs9272242	C	T	0.6535	CD4 on Effector Memory CD4+ T cell	0.3465	0.0222191	66.1268
6.02976e-11	6	33098896	2912	-0.2205	0.03358	ebi-a-GCST90002025	rs3129267	G	C	0.7735	CD4 on Effector Memory CD4+ T cell	0.2265	0.0170363	50.4349
1.20504e-24	12	6903631	2912	-0.3219	0.03112	ebi-a-GCST90002025	rs11615628	A	G	0.2464	CD4 on Effector Memory CD4+ T cell	0.2464	0.0384816	116.463
2.08018e-11	6	32512048	2911	0.3526	0.05242	ebi-a-GCST90002027	rs28584364	T	C	0.617	CD4 on CD45RA+ CD4+ T cell	0.383	0.0587596	181.602
2.339e-10	6	33098896	2911	-0.2179	0.03427	ebi-a-GCST90002027	rs3129267	G	C	0.7734	CD4 on CD45RA+ CD4+ T cell	0.2266	0.0166421	49.2312
6.461e-25	12	6903631	2911	-0.3264	0.03137	ebi-a-GCST90002027	rs11615628	A	G	0.2465	CD4 on CD45RA+ CD4+ T cell	0.2465	0.0395759	119.87
7.29693e-10	16	28944396	3112	0.1678	0.02716	ebi-a-GCST90002028	rs2904880	G	C	0.5987	CD19 on B cell	0.4013	0.0135298	42.6549
4.04297e-82	10	97608114	2915	0.502	0.02533	ebi-a-GCST90002029	rs7088961	G	C	0.4731	CD39 on CD39+ CD8+ T cell	0.4731	0.125637	418.569
1.87284e-12	10	97741071	2915	-0.1936	0.02737	ebi-a-GCST90002029	rs10882701	C	A	0.5153	CD39 on CD39+ CD8+ T cell	0.4847	0.0187229	55.5805
3.21884e-11	10	96998591	2915	0.1839	0.02761	ebi-a-GCST90002029	rs2901833	A	G	0.3851	CD39 on CD39+ CD8+ T cell	0.3851	0.0160166	47.4159
4.04762e-64	10	97741071	2920	-0.4542	0.02621	ebi-a-GCST90002030	rs10882701	C	A	0.5156	CD39 on CD39+ activated CD4 regulatory T cell	0.4844	0.103048	335.241
1e-200	10	97490998	2920	1.179	0.01657	ebi-a-GCST90002030	rs7094484	G	A	0.4729	CD39 on CD39+ activated CD4 regulatory T cell	0.4729	0.692979	6586.23
1.54312e-27	10	96998688	2920	0.3052	0.02778	ebi-a-GCST90002030	rs12778797	C	T	0.3854	CD39 on CD39+ activated CD4 regulatory T cell	0.3854	0.0441269	134.706
1.8151e-21	10	97070694	2920	-0.2642	0.02755	ebi-a-GCST90002030	rs1410600	T	C	0.4053	CD39 on CD39+ activated CD4 regulatory T cell	0.4053	0.0336488	101.606
1.18604e-14	10	98205222	2920	-0.2585	0.03332	ebi-a-GCST90002030	rs11188757	C	A	0.2195	CD39 on CD39+ activated CD4 regulatory T cell	0.2195	0.0228959	68.3759
1.05512e-13	10	98173715	2920	-0.4413	0.05908	ebi-a-GCST90002030	rs1923692	G	T	0.9466	CD39 on CD39+ activated CD4 regulatory T cell	0.0534	0.0196882	58.6039
1e-200	10	97490998	2920	1.011	0.02071	ebi-a-GCST90002031	rs7094484	G	A	0.4729	CD39 on CD39+ secreting CD4 regulatory T cell	0.4729	0.509559	3031.75
5.35501e-09	10	98205222	2920	-0.2006	0.03426	ebi-a-GCST90002031	rs11188757	C	A	0.2195	CD39 on CD39+ secreting CD4 regulatory T cell	0.2195	0.0137879	40.7957
7.28283e-47	10	97741071	2920	-0.3988	0.02725	ebi-a-GCST90002031	rs10882701	C	A	0.5156	CD39 on CD39+ secreting CD4 regulatory T cell	0.4844	0.0794433	251.821
6.97429e-18	10	97070694	2920	-0.2442	0.02817	ebi-a-GCST90002031	rs1410600	T	C	0.4053	CD39 on CD39+ secreting CD4 regulatory T cell	0.4053	0.0287472	86.3672
2.24285e-23	10	96998688	2920	0.2849	0.02836	ebi-a-GCST90002031	rs12778797	C	T	0.3854	CD39 on CD39+ secreting CD4 regulatory T cell	0.3854	0.038452	116.69
2.19498e-08	10	98173715	2920	-0.3401	0.06061	ebi-a-GCST90002031	rs1923692	G	T	0.9466	CD39 on CD39+ secreting CD4 regulatory T cell	0.0534	0.0116937	34.5259
1.78115e-43	10	97741071	2920	-0.3837	0.0273	ebi-a-GCST90002032	rs10882701	C	A	0.5156	CD39 on CD39+ CD4+ T cell	0.4844	0.0735412	231.627
4.83604e-09	10	98205222	2920	-0.201	0.03424	ebi-a-GCST90002032	rs11188757	C	A	0.2195	CD39 on CD39+ CD4+ T cell	0.2195	0.013843	40.9608
1e-200	10	97506042	2920	1.028	0.02079	ebi-a-GCST90002032	rs7099844	G	T	0.4291	CD39 on CD39+ CD4+ T cell	0.4291	0.517767	3133.02
3.43084e-21	10	96998591	2920	0.2703	0.02839	ebi-a-GCST90002032	rs2901833	A	G	0.3848	CD39 on CD39+ CD4+ T cell	0.3848	0.0345918	104.556
2.1928e-16	10	97070694	2920	-0.2329	0.02819	ebi-a-GCST90002032	rs1410600	T	C	0.4053	CD39 on CD39+ CD4+ T cell	0.4053	0.0261483	78.3495
4.548e-08	7	77134132	2920	-0.1526	0.02783	ebi-a-GCST90002033	rs11766311	A	G	0.411	CD39 on granulocyte	0.411	0.0112745	33.2741
1.05901e-09	7	92408370	2920	0.2094	0.03421	ebi-a-GCST90002033	rs445	T	C	0.1974	CD39 on granulocyte	0.1974	0.0138941	41.1142
2.44602e-09	10	97469109	2920	-0.2043	0.03414	ebi-a-GCST90002033	rs7073937	T	C	0.2247	CD39 on granulocyte	0.2247	0.0145425	43.0613
4.79005e-08	11	5268498	2909	-0.2936	0.05364	ebi-a-GCST90002034	rs77346511	T	C	0.0756	CD39 on monocyte	0.0756	0.0120482	35.4514
1.85999e-08	18	46483810	2909	-0.165	0.02926	ebi-a-GCST90002034	rs2337147	A	G	0.3544	CD39 on monocyte	0.3544	0.0124582	36.6728
8.24328e-19	1	92842367	2871	-0.5725	0.0642	ebi-a-GCST90002035	rs139795227	C	A	0.0479	CD80 on myeloid Dendritic Cell	0.0479	0.029895	88.4119
1.06194e-25	1	161526397	2871	0.3323	0.0314	ebi-a-GCST90002035	rs71632979	G	A	0.2457	CD80 on myeloid Dendritic Cell	0.2457	0.0409298	122.439
4.79181e-19	3	52528000	2871	0.4055	0.04516	ebi-a-GCST90002035	rs6787493	C	T	0.8955	CD80 on myeloid Dendritic Cell	0.1045	0.0307747	91.096
1.16708e-12	6	90850164	2871	0.1995	0.02793	ebi-a-GCST90002035	rs2325259	C	T	0.4422	CD80 on myeloid Dendritic Cell	0.4422	0.0196342	57.4587
1.35613e-19	1	92842367	2871	-0.5867	0.06432	ebi-a-GCST90002036	rs139795227	C	A	0.0479	CD80 on CD62L+ myeloid Dendritic Cell	0.0479	0.0313964	92.9961
1.96381e-24	3	52503800	2871	0.4659	0.04526	ebi-a-GCST90002036	rs6445484	G	A	0.8964	CD80 on CD62L+ myeloid Dendritic Cell	0.1036	0.040316	120.526
7.5405e-16	6	90852258	2871	0.2265	0.02793	ebi-a-GCST90002036	rs12199079	G	T	0.4422	CD80 on CD62L+ myeloid Dendritic Cell	0.4422	0.0253083	74.495
1.58198e-20	4	84160279	2871	-0.2855	0.03051	ebi-a-GCST90002037	rs7658518	A	G	0.2941	CD80 on plasmacytoid Dendritic Cell	0.2941	0.0338439	100.499
2.84499e-10	7	50309890	2871	-0.2093	0.03307	ebi-a-GCST90002037	rs62447171	A	G	0.2426	CD80 on plasmacytoid Dendritic Cell	0.2426	0.0160985	46.9422
4.45246e-20	4	84160279	2871	-0.2821	0.03052	ebi-a-GCST90002038	rs7658518	A	G	0.2941	CD80 on CD62L+ plasmacytoid Dendritic Cell	0.2941	0.0330426	98.0387
3.08702e-10	7	50309890	2871	-0.2089	0.03307	ebi-a-GCST90002038	rs62447171	A	G	0.2426	CD80 on CD62L+ plasmacytoid Dendritic Cell	0.2426	0.016037	46.76
2.33776e-72	1	92842367	2850	-1.147	0.06195	ebi-a-GCST90002039	rs139795227	C	A	0.0481	CD80 on monocyte	0.0481	0.120474	390.108
4.18196e-08	1	90530314	2850	-0.5868	0.1067	ebi-a-GCST90002039	rs141264358	C	T	0.016	CD80 on monocyte	0.016	0.0108424	31.2176
2.60976e-16	1	93926697	2850	-0.35	0.04248	ebi-a-GCST90002039	rs76064946	G	T	0.1204	CD80 on monocyte	0.1204	0.0259464	75.8639
6.94065e-11	1	94803124	2850	-0.7914	0.1209	ebi-a-GCST90002039	rs79015439	T	C	0.0126	CD80 on monocyte	0.0126	0.0155842	45.0866
7.76497e-09	3	53273195	2850	-0.1646	0.02843	ebi-a-GCST90002039	rs35075155	C	T	0.4402	CD80 on monocyte	0.4402	0.0133528	38.5435
5.12153e-48	3	52529266	2850	0.6619	0.04462	ebi-a-GCST90002039	rs758800	C	T	0.8956	CD80 on monocyte	0.1044	0.0819274	254.151
3.36403e-08	1	236105910	2850	-0.2078	0.03753	ebi-a-GCST90002040	rs1886654	C	T	0.8374	CD80 on granulocyte	0.1626	0.0117591	33.8885
1.77215e-14	8	6801712	2850	-0.2231	0.02895	ebi-a-GCST90002040	rs2981398	G	A	0.3354	CD80 on granulocyte	0.3354	0.0221898	64.6306
2.53922e-15	8	6828813	2850	-0.6716	0.08441	ebi-a-GCST90002040	rs12675298	A	G	0.0277	CD80 on granulocyte	0.0277	0.0242958	70.9175
1.163e-08	1	61134076	1579	0.3805	0.06635	ebi-a-GCST90002042	rs72677097	G	A	0.0861	CD45 on CD33+ HLA DR+ CD14-	0.0861	0.0227846	36.7691
8.83894e-11	1	161508763	1635	0.238	0.03646	ebi-a-GCST90002045	rs10919544	C	T	0.552	CD45 on CD33- HLA DR-	0.448	0.0280157	47.0682
1.67919e-12	2	232290640	1635	0.2608	0.03665	ebi-a-GCST90002045	rs12614599	A	G	0.3428	CD45 on CD33- HLA DR-	0.3428	0.0306467	51.6283
8.7961e-10	7	50318308	1635	-0.2523	0.04091	ebi-a-GCST90002046	rs17552904	T	G	0.255	CD45 on CD33- HLA DR+	0.255	0.0241858	40.4744
2.89601e-17	19	51736383	1635	0.3661	0.04284	ebi-a-GCST90002046	rs33978622	C	G	0.2138	CD45 on CD33- HLA DR+	0.2138	0.0450578	77.0512
1.38201e-08	19	51897760	1555	0.3963	0.06945	ebi-a-GCST90002052	rs111695695	A	C	0.0772	CD45 on Immature Myeloid-Derived Suppressor Cells	0.0772	0.0223771	35.547
1.21591e-50	19	51725824	1555	-0.5579	0.03593	ebi-a-GCST90002052	rs273640	T	G	0.5441	CD45 on Immature Myeloid-Derived Suppressor Cells	0.4559	0.154416	283.6
1.83485e-26	2	87016506	2910	-0.4218	0.03923	ebi-a-GCST90002054	rs3020726	G	A	0.1385	CD8 on Central Memory CD8+ T cell	0.1385	0.0424569	128.939
2.84774e-11	6	29783305	2910	-0.2284	0.0342	ebi-a-GCST90002054	rs1633108	A	C	0.2234	CD8 on Central Memory CD8+ T cell	0.2234	0.018101	53.6081
5.43876e-18	6	31323677	2910	0.2638	0.03032	ebi-a-GCST90002054	rs4081559	T	C	0.4301	CD8 on Central Memory CD8+ T cell	0.4301	0.0341152	102.711
4.02198e-10	6	29750776	2910	-0.2443	0.03893	ebi-a-GCST90002054	rs9468618	T	C	0.182	CD8 on Central Memory CD8+ T cell	0.182	0.0177706	52.6118
3.18127e-46	2	87030421	2910	-0.4834	0.03327	ebi-a-GCST90002055	rs35626322	T	A	0.1943	CD8 on naive CD8+ T cell	0.1943	0.0731627	229.552
7.29625e-15	6	31323677	2910	0.2396	0.03063	ebi-a-GCST90002055	rs4081559	T	C	0.4302	CD8 on naive CD8+ T cell	0.4302	0.0281447	84.215
1.98701e-08	6	29750776	2910	-0.2215	0.03934	ebi-a-GCST90002055	rs9468618	T	C	0.182	CD8 on naive CD8+ T cell	0.182	0.0146084	43.111
7.15319e-14	2	87016506	2912	-0.2979	0.03961	ebi-a-GCST90002056	rs3020726	G	A	0.1384	CD8 on Effector Memory CD8+ T cell	0.1384	0.0211647	62.9211
4.89396e-10	6	29750776	2912	-0.2423	0.03881	ebi-a-GCST90002056	rs9468618	T	C	0.1818	CD8 on Effector Memory CD8+ T cell	0.1818	0.0174659	51.7292
2.133e-09	6	32047268	2912	-0.5186	0.08634	ebi-a-GCST90002056	rs17201560	C	T	0.029	CD8 on Effector Memory CD8+ T cell	0.029	0.0151465	44.7542
6.15744e-22	6	29923554	2912	0.3643	0.03754	ebi-a-GCST90002056	rs2571390	C	T	0.8223	CD8 on Effector Memory CD8+ T cell	0.1777	0.0387852	117.419
8.13392e-22	6	29923554	2911	0.3571	0.0369	ebi-a-GCST90002057	rs2571390	C	T	0.8222	CD8 on Terminally Differentiated CD8+ T cell	0.1778	0.0372837	112.659
1.629e-08	6	31040725	2911	0.1639	0.02894	ebi-a-GCST90002057	rs2523887	G	A	0.5359	CD8 on Terminally Differentiated CD8+ T cell	0.4641	0.0133624	39.3976
6.08836e-43	2	87016506	3113	-0.5196	0.03725	ebi-a-GCST90002058	rs3020726	G	A	0.1412	CD8 on CD8+ T cell	0.1412	0.0654779	217.974
1.72898e-09	6	31326131	3113	-0.1741	0.02883	ebi-a-GCST90002058	rs73390208	T	C	0.4586	CD8 on CD8+ T cell	0.4586	0.0150515	47.5408
1.57688e-15	6	31239518	3113	0.2317	0.02892	ebi-a-GCST90002058	rs1050420	T	C	0.5787	CD8 on CD8+ T cell	0.4213	0.0261774	83.6271
1.36616e-12	2	87022759	3103	-0.2358	0.03313	ebi-a-GCST90002059	rs34613828	T	A	0.1937	CD8 on Natural Killer T	0.1937	0.0173678	54.8093
1.88799e-09	6	32447085	3103	0.1751	0.02906	ebi-a-GCST90002059	rs2395191	C	T	0.3703	CD8 on Natural Killer T	0.3703	0.0142985	44.9828
3.53021e-15	2	87016506	3060	-0.3008	0.03802	ebi-a-GCST90002060	rs3020726	G	A	0.1412	CD8 on HLA DR+ CD8+ T cell	0.1412	0.0219438	68.6098
5.97297e-09	6	31042217	3060	0.1657	0.0284	ebi-a-GCST90002060	rs2523882	T	C	0.5685	CD8 on HLA DR+ CD8+ T cell	0.4315	0.0134706	41.7555
3.33304e-08	6	31314106	2920	-0.1687	0.03047	ebi-a-GCST90002061	rs3016018	G	C	0.4623	CD4 on CD39+ CD4+ T cell	0.4623	0.0141489	41.8792
1.61499e-09	6	31234381	2920	0.185	0.03057	ebi-a-GCST90002061	rs9264532	T	C	0.5897	CD4 on CD39+ CD4+ T cell	0.4103	0.0165617	49.141
2.34315e-17	10	96773382	2920	0.8979	0.1053	ebi-a-GCST90002061	rs117458836	A	G	0.0187	CD4 on CD39+ CD4+ T cell	0.0187	0.0295889	88.9731
4.15298e-08	10	97296629	2920	-0.3425	0.06228	ebi-a-GCST90002061	rs111856689	T	C	0.0536	CD4 on CD39+ CD4+ T cell	0.0536	0.0119012	35.146
1.47401e-18	10	95633120	2920	0.5908	0.06675	ebi-a-GCST90002061	rs12778618	C	T	0.0457	CD4 on CD39+ CD4+ T cell	0.0457	0.0304447	91.6273
2.17901e-09	10	98116936	2920	0.1739	0.02896	ebi-a-GCST90002061	rs10786281	C	T	0.6527	CD4 on CD39+ CD4+ T cell	0.3473	0.0137103	40.5628
6.90399e-09	10	97062753	2920	0.1809	0.03114	ebi-a-GCST90002061	rs7084635	G	A	0.7288	CD4 on CD39+ CD4+ T cell	0.2712	0.0129362	38.2424
5.67545e-74	10	97507312	2920	0.4907	0.0262	ebi-a-GCST90002061	rs7086986	G	A	0.4728	CD4 on CD39+ CD4+ T cell	0.4728	0.120037	398.048
4.45205e-08	10	107757380	2920	0.2681	0.04886	ebi-a-GCST90002061	rs4293064	A	C	0.0884	CD4 on CD39+ CD4+ T cell	0.0884	0.0115846	34.2
9.03504e-10	6	31247414	2920	0.1884	0.03065	ebi-a-GCST90002062	rs2844608	T	C	0.4572	CD4 on CD28+ CD4+ T cell	0.4572	0.0176172	52.329
1.70801e-10	12	6903631	2920	-0.2032	0.03171	ebi-a-GCST90002062	rs11615628	A	G	0.2466	CD4 on CD28+ CD4+ T cell	0.2466	0.0153425	45.467
1.65615e-14	12	6903631	2920	-0.2417	0.03133	ebi-a-GCST90002063	rs11615628	A	G	0.2466	CD4 on CD4 regulatory T cell	0.2466	0.0217071	64.7468
1.77198e-08	12	6928214	2920	0.203	0.03593	ebi-a-GCST90002063	rs12298133	T	C	0.1755	CD4 on CD4 regulatory T cell	0.1755	0.0119259	35.2197
2.10698e-09	12	6903631	2919	-0.1847	0.03074	ebi-a-GCST90002064	rs11615628	A	G	0.2467	CD4 on resting CD4 regulatory T cell	0.2467	0.0126795	37.461
4.86295e-08	10	97548303	2650	0.3722	0.06802	ebi-a-GCST90002065	rs147763768	A	G	0.0434	CD4 on CD39+ resting CD4 regulatory T cell	0.0434	0.0115028	30.8138
3.97301e-09	6	31319457	2920	-0.1748	0.0296	ebi-a-GCST90002066	rs9266064	T	C	0.4656	CD4 on activated CD4 regulatory T cell	0.4656	0.0152052	45.0538
3.86999e-10	6	31234381	2920	0.188	0.02994	ebi-a-GCST90002066	rs9264532	T	C	0.5897	CD4 on activated CD4 regulatory T cell	0.4103	0.0171032	50.7757
1.133e-09	12	6928214	2920	0.2193	0.0359	ebi-a-GCST90002066	rs12298133	T	C	0.1755	CD4 on activated CD4 regulatory T cell	0.1755	0.0139179	41.1858
3.35738e-15	12	6903631	2920	-0.2479	0.03131	ebi-a-GCST90002066	rs11615628	A	G	0.2466	CD4 on activated CD4 regulatory T cell	0.2466	0.022835	68.1898
6.58901e-09	6	30741305	2920	0.1896	0.03259	ebi-a-GCST90002067	rs3095335	C	G	0.3325	CD4 on CD39+ activated CD4 regulatory T cell	0.3325	0.0159569	47.3174
1.42298e-13	6	31249127	2920	0.2209	0.02974	ebi-a-GCST90002067	rs2253487	A	G	0.4719	CD4 on CD39+ activated CD4 regulatory T cell	0.4719	0.0243213	72.7388
9.61391e-12	6	31050348	2920	0.2029	0.02967	ebi-a-GCST90002067	rs9263475	G	A	0.4865	CD4 on CD39+ activated CD4 regulatory T cell	0.4865	0.0205692	61.2814
5.4853e-11	12	6903631	2920	-0.2062	0.03133	ebi-a-GCST90002067	rs11615628	A	G	0.2466	CD4 on CD39+ activated CD4 regulatory T cell	0.2466	0.0157989	46.8411
9.9977e-11	12	6903631	2920	-0.2046	0.03153	ebi-a-GCST90002068	rs11615628	A	G	0.2466	CD4 on secreting CD4 regulatory T cell	0.2466	0.0155546	46.1056
1.11096e-12	6	31050348	2920	0.2076	0.02905	ebi-a-GCST90002069	rs9263475	G	A	0.4865	CD4 on CD39+ secreting CD4 regulatory T cell	0.4865	0.0215332	64.2166
2.73099e-09	6	31315312	2920	-0.173	0.029	ebi-a-GCST90002069	rs9265953	G	A	0.4796	CD4 on CD39+ secreting CD4 regulatory T cell	0.4796	0.0149396	44.2549
7.84332e-28	10	97474371	2920	-0.2945	0.02665	ebi-a-GCST90002069	rs10882655	A	G	0.5276	CD4 on CD39+ secreting CD4 regulatory T cell	0.4724	0.043233	131.854
2.28702e-08	6	31234381	2920	0.1686	0.03009	ebi-a-GCST90002070	rs9264532	T	C	0.5897	CD4 on activated & secreting CD4 regulatory T cell	0.4103	0.0137555	40.6985
4.63298e-08	12	6928214	2920	0.1979	0.03611	ebi-a-GCST90002070	rs12298133	T	C	0.1755	CD4 on activated & secreting CD4 regulatory T cell	0.1755	0.0113342	33.4522
7.47653e-14	12	6903631	2920	-0.2367	0.03149	ebi-a-GCST90002070	rs11615628	A	G	0.2466	CD4 on activated & secreting CD4 regulatory T cell	0.2466	0.0208183	62.0393
1.679e-09	1	161563554	2872	0.2016	0.03334	ebi-a-GCST90002071	rs139529340	G	A	0.2308	SSC-A on myeloid Dendritic Cell	0.2308	0.0144307	42.0224
1.55991e-21	2	203545127	2872	0.2775	0.02889	ebi-a-GCST90002071	rs113138131	T	A	0.5045	SSC-A on myeloid Dendritic Cell	0.4955	0.0385	114.919
4.04697e-09	6	32556020	2872	0.2631	0.04458	ebi-a-GCST90002071	rs17203867	G	T	0.1844	SSC-A on myeloid Dendritic Cell	0.1844	0.0208214	61.0281
4.35402e-10	6	32501627	2872	0.34	0.05429	ebi-a-GCST90002071	rs115780495	G	T	0.1868	SSC-A on myeloid Dendritic Cell	0.1868	0.0351206	104.465
1.268e-08	11	5488177	2872	-0.4081	0.07152	ebi-a-GCST90002071	rs80297185	T	C	0.0425	SSC-A on myeloid Dendritic Cell	0.0425	0.0135547	39.4366
2.38781e-12	11	5306509	2872	0.3805	0.05405	ebi-a-GCST90002071	rs4910742	A	G	0.9244	SSC-A on myeloid Dendritic Cell	0.0756	0.0202358	59.2763
2.88702e-08	12	25434182	2872	0.4676	0.08405	ebi-a-GCST90002071	rs139947059	A	G	0.0266	SSC-A on myeloid Dendritic Cell	0.0266	0.0113228	32.8685
6.14469e-12	12	69744014	2872	-0.3487	0.0505	ebi-a-GCST90002071	rs1800973	A	C	0.0841	SSC-A on myeloid Dendritic Cell	0.0841	0.0187317	54.7863
4.30527e-14	4	84157443	2872	-0.2195	0.02892	ebi-a-GCST90002072	rs2903918	G	C	0.3407	SSC-A on plasmacytoid Dendritic Cell	0.3407	0.0216448	63.495
1.19501e-08	7	50318308	2872	-0.1851	0.03237	ebi-a-GCST90002072	rs17552904	T	G	0.245	SSC-A on plasmacytoid Dendritic Cell	0.245	0.0126752	36.8449
1.81401e-08	11	4960640	2872	-0.3341	0.05919	ebi-a-GCST90002072	rs142456232	T	C	0.0573	SSC-A on plasmacytoid Dendritic Cell	0.0573	0.012059	35.0318
4.40595e-08	11	5544477	2872	-0.4036	0.07353	ebi-a-GCST90002072	rs78736654	G	T	0.0378	SSC-A on plasmacytoid Dendritic Cell	0.0378	0.0118492	34.415
3.48602e-09	17	8677215	2872	0.1642	0.02772	ebi-a-GCST90002072	rs722926	T	C	0.4102	SSC-A on plasmacytoid Dendritic Cell	0.4102	0.013046	37.9369
4.32305e-08	2	203570761	2850	0.1594	0.02902	ebi-a-GCST90002073	rs72928949	C	G	0.5009	SSC-A on monocyte	0.4991	0.0127041	36.647
1.45399e-09	7	92408370	2850	0.2088	0.03441	ebi-a-GCST90002073	rs445	T	C	0.1975	SSC-A on monocyte	0.1975	0.0138198	39.9105
2.201e-09	8	145003777	2850	-0.1653	0.02755	ebi-a-GCST90002073	rs11136335	A	G	0.4853	SSC-A on monocyte	0.4853	0.0136502	39.4139
1.63493e-13	12	70949085	2850	-0.4161	0.05614	ebi-a-GCST90002073	rs75994780	A	G	0.0637	SSC-A on monocyte	0.0637	0.0206528	60.0597
4.348e-09	12	67839087	2850	-0.5777	0.0981	ebi-a-GCST90002073	rs80216229	C	T	0.0212	SSC-A on monocyte	0.0212	0.0138505	40.0002
7.26942e-15	12	69247557	2850	-0.8234	0.1053	ebi-a-GCST90002073	rs1152928	G	A	0.0172	SSC-A on monocyte	0.0172	0.0229216	66.8122
1.71396e-145	12	69744014	2850	-1.218	0.04471	ebi-a-GCST90002073	rs1800973	A	C	0.0844	SSC-A on monocyte	0.0844	0.229284	847.263
3.80014e-23	12	70360198	2850	-0.8766	0.08769	ebi-a-GCST90002073	rs148146302	C	G	0.0239	SSC-A on monocyte	0.0239	0.035853	105.906
3.1369e-36	19	18285944	2850	-0.3745	0.02938	ebi-a-GCST90002073	rs11554159	A	G	0.2982	SSC-A on monocyte	0.2982	0.0587022	177.61
4.93856e-12	7	92408370	3112	0.229	0.03302	ebi-a-GCST90002074	rs445	T	C	0.1968	SSC-A on CD14+ monocyte	0.1968	0.0165787	52.4289
3.2961e-114	12	69744014	3112	-1.048	0.04423	ebi-a-GCST90002074	rs1800973	A	C	0.0845	SSC-A on CD14+ monocyte	0.0845	0.169929	636.668
1.64892e-20	12	70360198	3112	-0.8012	0.08571	ebi-a-GCST90002074	rs148146302	C	G	0.023	SSC-A on CD14+ monocyte	0.023	0.0288492	92.3864
2.47913e-13	12	69247557	3112	-0.7519	0.1023	ebi-a-GCST90002074	rs1152928	G	A	0.0165	SSC-A on CD14+ monocyte	0.0165	0.0183488	58.1315
4.48023e-11	12	70949085	3112	-0.3607	0.05457	ebi-a-GCST90002074	rs75994780	A	G	0.0625	SSC-A on CD14+ monocyte	0.0625	0.0152466	48.1511
1.8218e-25	19	18285944	3112	-0.2988	0.0284	ebi-a-GCST90002074	rs11554159	A	G	0.2995	SSC-A on CD14+ monocyte	0.2995	0.0374624	121.043
3.61327e-24	10	126346603	3113	0.4144	0.04052	ebi-a-GCST90002076	rs1006368	T	C	0.1224	SSC-A on Natural Killer	0.1224	0.0368933	119.172
2.85299e-13	1	161410253	2971	0.2464	0.03359	ebi-a-GCST90002077	rs115805162	T	C	0.2099	SSC-A on HLA DR+ Natural Killer	0.2099	0.0201375	61.017
4.62402e-10	1	160798209	2971	-0.1723	0.02756	ebi-a-GCST90002077	rs569911	C	T	0.4305	SSC-A on HLA DR+ Natural Killer	0.4305	0.0145569	43.8577
1.97879e-74	1	161526397	2971	-0.5652	0.0301	ebi-a-GCST90002077	rs71632979	G	A	0.2402	SSC-A on HLA DR+ Natural Killer	0.2402	0.116602	391.887
2.24202e-10	3	50371432	3112	0.1811	0.02845	ebi-a-GCST90002078	rs2236947	A	C	0.6173	SSC-A on granulocyte	0.3827	0.0154961	48.9513
5.55009e-15	7	92237396	3112	-0.2389	0.03042	ebi-a-GCST90002078	rs42031	T	A	0.2529	SSC-A on granulocyte	0.2529	0.021567	68.5518
3.83972e-40	7	92408370	3112	0.4371	0.03249	ebi-a-GCST90002078	rs445	T	C	0.1965	SSC-A on granulocyte	0.1965	0.0603309	199.676
1.59111e-17	8	6826043	3112	-0.2464	0.02875	ebi-a-GCST90002078	rs2738144	T	A	0.3192	SSC-A on granulocyte	0.3192	0.0263872	84.2884
2.50202e-08	6	32427789	3113	-0.1677	0.03001	ebi-a-GCST90002079	rs9268832	C	T	0.7326	SSC-A on lymphocyte	0.2674	0.0110185	34.6606
1.47401e-08	1	205560814	3113	0.482	0.08487	ebi-a-GCST90002080	rs115752428	A	G	0.0226	SSC-A on T cell	0.0226	0.0102637	32.2616
1.392e-10	6	32585071	3113	0.2404	0.03733	ebi-a-GCST90002081	rs113243185	C	G	0.2014	SSC-A on CD4+ T cell	0.2014	0.0185904	58.9301
8.84504e-14	6	32589978	3113	-0.2591	0.03458	ebi-a-GCST90002081	rs9271536	T	A	0.7772	SSC-A on CD4+ T cell	0.2228	0.0232495	74.0507
2.31302e-08	6	31405825	3113	0.2287	0.04083	ebi-a-GCST90002081	rs79493037	G	C	0.1481	SSC-A on CD4+ T cell	0.1481	0.0131979	41.6079
1.91399e-09	6	31148873	3113	0.2974	0.04937	ebi-a-GCST90002081	rs148031710	C	T	0.1078	SSC-A on CD4+ T cell	0.1078	0.0170135	53.845
2.35613e-12	16	10974423	3060	0.2199	0.03124	ebi-a-GCST90002083	rs12924236	C	G	0.2263	SSC-A on HLA DR+ T cell	0.2263	0.0169331	52.6735
1.54999e-08	11	95852734	3113	0.1554	0.02741	ebi-a-GCST90002084	rs10765790	C	T	0.5524	SSC-A on Natural Killer T	0.4476	0.011942	37.6005
3.60296e-09	19	8789227	3113	-0.2765	0.04672	ebi-a-GCST90002084	rs10422871	T	C	0.0888	SSC-A on Natural Killer T	0.0888	0.0123722	38.9721
3.56903e-08	1	19786101	2872	0.3947	0.07143	ebi-a-GCST90002087	rs78520150	A	C	0.0376	CD11c on myeloid Dendritic Cell	0.0376	0.0112748	32.7276
9.47807e-10	1	161589626	2872	0.1669	0.02718	ebi-a-GCST90002087	rs61802329	T	C	0.4673	CD11c on myeloid Dendritic Cell	0.4673	0.0138682	40.3616
4.64804e-08	2	59592691	2872	-0.442	0.08067	ebi-a-GCST90002087	rs75841521	A	G	0.028	CD11c on myeloid Dendritic Cell	0.028	0.0106341	30.8478
7.18952e-31	16	31362711	2872	0.3276	0.02803	ebi-a-GCST90002087	rs67898294	T	C	0.3505	CD11c on myeloid Dendritic Cell	0.3505	0.0488635	147.443
7.21606e-09	16	31402042	2872	-0.279	0.04807	ebi-a-GCST90002087	rs79298699	T	C	0.0825	CD11c on myeloid Dendritic Cell	0.0825	0.0117842	34.2238
2.68701e-09	16	31624520	2872	-0.3132	0.05248	ebi-a-GCST90002088	rs147258092	T	C	0.0719	CD11c on CD62L+ myeloid Dendritic Cell	0.0719	0.0130917	38.0717
1.21899e-32	16	31361988	2872	0.3611	0.02998	ebi-a-GCST90002088	rs4493054	A	G	0.7366	CD11c on CD62L+ myeloid Dendritic Cell	0.2634	0.0505979	152.955
1.20393e-20	1	161479745	2850	0.2755	0.02934	ebi-a-GCST90002089	rs1801274	G	A	0.3209	CD11c on monocyte	0.3209	0.0330808	97.4376
8.2966e-27	16	31365464	2850	0.2991	0.02762	ebi-a-GCST90002089	rs7199570	A	T	0.5047	CD11c on monocyte	0.4953	0.0447265	133.345
3.72701e-09	16	48503912	2850	-0.1683	0.02845	ebi-a-GCST90002089	rs9932817	G	T	0.3825	CD11c on monocyte	0.3825	0.0133803	38.624
1.36395e-16	1	161479745	2850	0.248	0.02982	ebi-a-GCST90002090	rs1801274	G	A	0.3209	CD11c on granulocyte	0.3209	0.0268063	78.4472
9.63385e-30	16	31379355	2850	0.4684	0.04088	ebi-a-GCST90002090	rs8046381	C	T	0.8668	CD11c on granulocyte	0.1332	0.0506625	151.987
1.74598e-08	16	48666310	2850	-0.1719	0.03042	ebi-a-GCST90002090	rs28432694	T	A	0.3077	CD11c on granulocyte	0.3077	0.0125894	36.3116
6.41904e-09	19	52129097	2850	-0.215	0.03692	ebi-a-GCST90002090	rs113861918	T	C	0.1677	CD11c on granulocyte	0.1677	0.0129039	37.2306
6.27047e-61	1	161479745	1635	0.624	0.03633	ebi-a-GCST90002091	rs1801274	G	A	0.3303	CD11b on CD14+ monocyte	0.3303	0.172261	339.845
5.236e-32	1	161479745	1570	0.461	0.03828	ebi-a-GCST90002094	rs1801274	G	A	0.3309	CD11b on Monocytic Myeloid-Derived Suppressor Cells	0.3309	0.0941065	162.888
5.30274e-20	21	46328099	1559	0.4384	0.04722	ebi-a-GCST90002095	rs760462	C	T	0.8262	CD11b on CD33dim HLA DR-	0.1738	0.0551958	90.9605
1.85097e-21	21	46328099	1556	0.4516	0.04677	ebi-a-GCST90002096	rs760462	C	T	0.8258	CD11b on basophil	0.1742	0.0586761	96.8663
1.42889e-38	1	161479745	1578	0.4941	0.03702	ebi-a-GCST90002097	rs1801274	G	A	0.3305	CD11b on CD33+ HLA DR+ CD14dim	0.3305	0.108039	190.894
1.19001e-09	2	38698112	2910	-0.3245	0.05318	ebi-a-GCST90002098	rs7605193	G	T	0.0643	CD45RA on naive CD4+ T cell	0.0643	0.0126709	37.3198
1.59302e-09	2	41757305	2910	0.3184	0.0526	ebi-a-GCST90002098	rs79747818	T	C	0.0689	CD45RA on naive CD4+ T cell	0.0689	0.0130074	38.3241
9.977e-24	2	38596674	2910	0.7147	0.07055	ebi-a-GCST90002098	rs145947216	T	C	0.0375	CD45RA on naive CD4+ T cell	0.0375	0.0368731	111.332
2.53105e-20	2	38955419	2910	0.6602	0.07094	ebi-a-GCST90002098	rs182240059	G	C	0.0351	CD45RA on naive CD4+ T cell	0.0351	0.0295237	88.4667
1.05801e-09	2	40837037	2910	0.1609	0.02629	ebi-a-GCST90002098	rs42803	C	G	0.4696	CD45RA on naive CD4+ T cell	0.4696	0.0128966	37.9932
6.3183e-13	2	39864242	2910	0.6089	0.08426	ebi-a-GCST90002098	rs147692482	T	C	0.0246	CD45RA on naive CD4+ T cell	0.0246	0.0177926	52.6782
5.75043e-51	2	38933040	2910	0.4963	0.03241	ebi-a-GCST90002098	rs34558770	T	C	0.1871	CD45RA on naive CD4+ T cell	0.1871	0.0749255	235.53
4.25598e-09	7	28172739	2910	0.1762	0.0299	ebi-a-GCST90002098	rs917116	G	T	0.2548	CD45RA on naive CD4+ T cell	0.2548	0.01179	34.6944
1.08993e-13	2	38892207	2903	-0.2144	0.02871	ebi-a-GCST90002099	rs7559619	G	A	0.3455	CD4RA on Terminally Differentiated CD4+ T cell	0.3455	0.0207892	61.5898
9.12641e-13	2	38948860	2910	-0.1917	0.02672	ebi-a-GCST90002100	rs12712613	T	G	0.4847	CD45RA on naive CD8+ T cell	0.4847	0.0183572	54.3811
1.85695e-21	2	38921934	2911	0.2588	0.02699	ebi-a-GCST90002101	rs7583259	G	C	0.5036	CD45RA on Terminally Differentiated CD8+ T cell	0.4964	0.033487	100.789
5.38902e-10	2	39388479	2911	0.2582	0.04145	ebi-a-GCST90002101	rs61141933	T	C	0.1242	CD45RA on Terminally Differentiated CD8+ T cell	0.1242	0.0145034	42.8112
6.84069e-22	2	39112166	2919	-0.2555	0.02636	ebi-a-GCST90002102	rs11124653	A	C	0.5925	CD45RA on resting CD4 regulatory T cell	0.4075	0.031523	94.9456
4.93003e-10	2	38132650	2919	-0.2921	0.0468	ebi-a-GCST90002102	rs2565661	A	T	0.9156	CD45RA on resting CD4 regulatory T cell	0.0844	0.0131869	38.9801
1.56603e-32	2	38895920	2919	0.3454	0.02873	ebi-a-GCST90002102	rs13024840	A	T	0.2648	CD45RA on resting CD4 regulatory T cell	0.2648	0.0464513	142.099
3.00303e-10	2	40773763	2919	0.698	0.1104	ebi-a-GCST90002102	rs78689347	C	A	0.0149	CD45RA on resting CD4 regulatory T cell	0.0149	0.0143024	42.3253
5.93745e-51	1	161515326	2872	-0.4802	0.03135	ebi-a-GCST90002104	rs55971447	T	C	0.2371	HLA DR on myeloid Dendritic Cell	0.2371	0.0834206	261.207
1.13292e-24	6	32699782	2872	-0.3187	0.0308	ebi-a-GCST90002104	rs2858885	T	C	0.5362	HLA DR on myeloid Dendritic Cell	0.4638	0.0505186	152.703
1.95299e-11	6	33894292	2872	0.2917	0.04331	ebi-a-GCST90002104	rs6925683	G	T	0.1238	HLA DR on myeloid Dendritic Cell	0.1238	0.0184598	53.976
4.98655e-14	6	29589124	2872	0.3075	0.04061	ebi-a-GCST90002104	rs29221	G	C	0.1555	HLA DR on myeloid Dendritic Cell	0.1555	0.0248342	73.0893
3.1369e-39	6	31569745	2872	0.8001	0.06015	ebi-a-GCST90002104	rs116007826	G	A	0.0686	HLA DR on myeloid Dendritic Cell	0.0686	0.0818048	255.697
1.91779e-11	6	31824912	2872	-0.2465	0.03657	ebi-a-GCST90002104	rs9267650	T	A	0.2881	HLA DR on myeloid Dendritic Cell	0.2881	0.0249245	73.3618
1.38995e-65	6	32561283	2872	0.8525	0.04857	ebi-a-GCST90002104	rs35525122	A	C	0.1179	HLA DR on myeloid Dendritic Cell	0.1179	0.151165	511.104
1.305e-09	16	9438363	2872	0.1935	0.0318	ebi-a-GCST90002104	rs42362	C	G	0.2639	HLA DR on myeloid Dendritic Cell	0.2639	0.0145468	42.3657
3.40001e-08	2	179315726	2872	-0.659	0.1191	ebi-a-GCST90002105	rs62176112	A	G	0.0144	HLA DR on plasmacytoid Dendritic Cell	0.0144	0.0123272	35.8206
7.30634e-26	6	31824912	2872	-0.3903	0.03676	ebi-a-GCST90002105	rs9267650	T	A	0.2883	HLA DR on plasmacytoid Dendritic Cell	0.2883	0.0625128	191.375
8.65167e-22	6	32736005	2872	-0.294	0.03041	ebi-a-GCST90002105	rs9296042	T	C	0.5014	HLA DR on plasmacytoid Dendritic Cell	0.4986	0.0432177	129.637
1.28301e-08	6	33890451	2872	0.2325	0.04076	ebi-a-GCST90002105	rs7748976	A	G	0.1367	HLA DR on plasmacytoid Dendritic Cell	0.1367	0.0127587	37.0907
6.25173e-146	6	32570311	2872	1.217	0.0446	ebi-a-GCST90002105	rs34039593	G	T	0.1173	HLA DR on plasmacytoid Dendritic Cell	0.1173	0.306706	1269.66
7.60852e-34	6	31569745	2872	0.751	0.06113	ebi-a-GCST90002105	rs116007826	G	A	0.0686	HLA DR on plasmacytoid Dendritic Cell	0.0686	0.0720726	222.914
4.83281e-15	6	29589124	2872	0.3186	0.04046	ebi-a-GCST90002105	rs29221	G	C	0.1555	HLA DR on plasmacytoid Dendritic Cell	0.1555	0.0266595	78.6083
4.00405e-11	16	11004549	2872	0.5416	0.0817	ebi-a-GCST90002105	rs7204799	G	C	0.9713	HLA DR on plasmacytoid Dendritic Cell	0.0287	0.0163539	47.7162
1.10408e-13	16	10863414	2872	-0.291	0.03898	ebi-a-GCST90002105	rs11644019	T	C	0.1398	HLA DR on plasmacytoid Dendritic Cell	0.1398	0.0203668	59.6679
2.90603e-26	1	161515326	2871	-0.3418	0.03192	ebi-a-GCST90002106	rs55971447	T	C	0.2372	HLA DR on Dendritic Cell	0.2372	0.0422765	126.646
3.02482e-25	6	32736005	2871	-0.3191	0.03045	ebi-a-GCST90002106	rs9296042	T	C	0.5014	HLA DR on Dendritic Cell	0.4986	0.050912	153.902
3.24863e-18	6	31824912	2871	-0.3215	0.0367	ebi-a-GCST90002106	rs9267650	T	A	0.2882	HLA DR on Dendritic Cell	0.2882	0.0424076	127.056
3.67282e-110	6	32570311	2871	1.075	0.04613	ebi-a-GCST90002106	rs34039593	G	T	0.1174	HLA DR on Dendritic Cell	0.1174	0.239485	903.445
1.44099e-10	6	33890451	2871	0.2659	0.04133	ebi-a-GCST90002106	rs7748976	A	G	0.1365	HLA DR on Dendritic Cell	0.1365	0.0166672	48.6286
3.42295e-15	6	29545208	2871	0.3225	0.04073	ebi-a-GCST90002106	rs362522	T	C	0.1553	HLA DR on Dendritic Cell	0.1553	0.0272875	80.484
6.51929e-42	6	31569745	2871	0.8336	0.06047	ebi-a-GCST90002106	rs116007826	G	A	0.0686	HLA DR on Dendritic Cell	0.0686	0.0887985	279.59
2.1419e-49	6	32561327	1579	-0.5992	0.03915	ebi-a-GCST90002108	rs9270588	T	C	0.5722	HLA DR on CD33+ HLA DR+ CD14-	0.4278	0.175777	336.317
7.0583e-36	6	32437466	1579	0.4929	0.03844	ebi-a-GCST90002108	rs9269027	T	A	0.5598	HLA DR on CD33+ HLA DR+ CD14-	0.4402	0.119738	214.511
1.74783e-17	6	31569745	1579	0.6643	0.07716	ebi-a-GCST90002108	rs116007826	G	A	0.0681	HLA DR on CD33+ HLA DR+ CD14-	0.0681	0.0560112	93.5707
1.89017e-15	6	31768800	1579	-0.3524	0.04389	ebi-a-GCST90002108	rs523727	G	A	0.3157	HLA DR on CD33+ HLA DR+ CD14-	0.3157	0.0536566	89.4141
4.71086e-17	6	32437466	1578	0.3323	0.03914	ebi-a-GCST90002109	rs9269027	T	A	0.5599	HLA DR on CD33+ HLA DR+ CD14dim	0.4401	0.0544192	90.7006
3.34403e-09	6	31473707	1578	0.4579	0.07698	ebi-a-GCST90002109	rs142186496	G	A	0.0688	HLA DR on CD33+ HLA DR+ CD14dim	0.0688	0.026866	43.5097
3.095e-10	6	31834398	1578	-0.2784	0.04395	ebi-a-GCST90002109	rs613165	A	G	0.3188	HLA DR on CD33+ HLA DR+ CD14dim	0.3188	0.0336637	54.9021
7.98362e-26	6	32561327	1578	-0.4302	0.04022	ebi-a-GCST90002109	rs9270588	T	C	0.5722	HLA DR on CD33+ HLA DR+ CD14dim	0.4278	0.0906065	157.023
2.48599e-10	3	188135783	1634	0.2278	0.03577	ebi-a-GCST90002110	rs12485444	A	T	0.4728	HLA DR on CD33dim HLA DR+ CD11b+	0.4728	0.0258696	43.3404
1.28499e-18	6	32443266	1634	0.3633	0.04076	ebi-a-GCST90002110	rs9269109	C	T	0.3574	HLA DR on CD33dim HLA DR+ CD11b+	0.3574	0.0606256	105.326
1.53699e-09	6	33072522	1634	0.4117	0.06776	ebi-a-GCST90002110	rs61742525	A	G	0.0918	HLA DR on CD33dim HLA DR+ CD11b+	0.0918	0.0282628	47.4665
2.30781e-26	6	32583005	1634	-0.4813	0.04452	ebi-a-GCST90002110	rs6917212	G	C	0.7641	HLA DR on CD33dim HLA DR+ CD11b+	0.2359	0.0835103	148.707
1.3649e-17	16	10979440	1634	-0.3589	0.04157	ebi-a-GCST90002110	rs11074934	T	C	0.2194	HLA DR on CD33dim HLA DR+ CD11b+	0.2194	0.0441207	75.3285
8.63973e-20	6	32443266	1635	0.3702	0.04014	ebi-a-GCST90002111	rs9269109	C	T	0.3575	HLA DR on CD33dim HLA DR+ CD11b-	0.3575	0.0629582	109.718
4.65404e-09	6	33072522	1635	0.3935	0.06679	ebi-a-GCST90002111	rs61742525	A	G	0.0917	HLA DR on CD33dim HLA DR+ CD11b-	0.0917	0.025794	43.2368
2.12002e-08	6	29927611	1635	-0.2424	0.04306	ebi-a-GCST90002111	rs2517696	C	T	0.7156	HLA DR on CD33dim HLA DR+ CD11b-	0.2844	0.0239164	40.0124
2.13993e-23	6	32583005	1635	-0.4456	0.04403	ebi-a-GCST90002111	rs6917212	G	C	0.7639	HLA DR on CD33dim HLA DR+ CD11b-	0.2361	0.0716231	125.984
2.13895e-23	16	10979440	1635	-0.4126	0.04076	ebi-a-GCST90002111	rs11074934	T	C	0.2193	HLA DR on CD33dim HLA DR+ CD11b-	0.2193	0.0582923	101.084
6.55541e-15	6	31457344	1635	0.3285	0.04175	ebi-a-GCST90002112	rs3130913	A	G	0.4061	HLA DR on CD33- HLA DR+	0.4061	0.0520532	89.6704
2.04692e-18	6	31824912	1635	-0.3988	0.04502	ebi-a-GCST90002112	rs9267650	T	A	0.2899	HLA DR on CD33- HLA DR+	0.2899	0.0654799	114.421
2.43893e-60	6	32565201	1635	1.049	0.06137	ebi-a-GCST90002112	rs2760980	A	G	0.1202	HLA DR on CD33- HLA DR+	0.1202	0.232739	495.35
3.30293e-18	16	10968440	3060	-0.2433	0.02779	ebi-a-GCST90002113	rs12449199	G	T	0.3064	HLA DR on HLA DR+ T cell	0.3064	0.0251601	78.9253
1.82701e-09	16	10968440	3060	-0.1674	0.02775	ebi-a-GCST90002114	rs12449199	G	T	0.3064	HLA DR on HLA DR+ CD4+ T cell	0.3064	0.0119107	36.8621
4.36315e-15	6	32205324	3060	-0.3007	0.03814	ebi-a-GCST90002116	rs111983490	A	G	0.2111	HLA DR on B cell	0.2111	0.0301167	94.9566
1.0639e-48	6	14095755	3060	-0.7731	0.05178	ebi-a-GCST90002116	rs74405933	A	G	0.0729	HLA DR on B cell	0.0729	0.0807896	268.768
1.06299e-08	6	13892767	3060	-0.4296	0.07489	ebi-a-GCST90002116	rs147210938	A	G	0.0332	HLA DR on B cell	0.0332	0.0118477	36.6646
6.86752e-36	6	32594188	3060	0.4094	0.03232	ebi-a-GCST90002116	rs9271768	G	A	0.4355	HLA DR on B cell	0.4355	0.0824096	274.642
4.00904e-08	6	13991643	3060	-0.3957	0.07188	ebi-a-GCST90002116	rs143305120	C	T	0.0359	HLA DR on B cell	0.0359	0.0108387	33.508
4.73151e-12	6	31851354	3060	-0.3894	0.0561	ebi-a-GCST90002116	rs3869145	A	G	0.0817	HLA DR on B cell	0.0817	0.0227525	71.197
3.05492e-65	6	32561656	3060	0.5573	0.03189	ebi-a-GCST90002116	rs9270599	A	G	0.635	HLA DR on B cell	0.365	0.143971	514.308
2.47002e-43	16	11004905	3060	-0.4789	0.03416	ebi-a-GCST90002116	rs7192768	C	T	0.8124	HLA DR on B cell	0.1876	0.0699073	229.844
6.17903e-09	16	11114006	3060	0.1738	0.02982	ebi-a-GCST90002116	rs2286975	A	G	0.3234	HLA DR on B cell	0.3234	0.0132191	40.9655
1.90414e-51	1	161520931	2971	-0.4759	0.03093	ebi-a-GCST90002117	rs56199187	T	C	0.2402	HLA DR on HLA DR+ Natural Killer	0.2402	0.0826673	267.557
3.74197e-10	6	32587677	2971	0.4533	0.07211	ebi-a-GCST90002117	rs34821853	G	C	0.0459	HLA DR on HLA DR+ Natural Killer	0.0459	0.0179973	54.4134
3.24302e-08	6	31307885	2971	-0.1663	0.03	ebi-a-GCST90002117	rs1634734	A	G	0.5702	HLA DR on HLA DR+ Natural Killer	0.4298	0.0135553	40.7986
3.61901e-10	6	32592834	2971	0.4977	0.07912	ebi-a-GCST90002117	rs139174173	A	C	0.0459	HLA DR on HLA DR+ Natural Killer	0.0459	0.0216956	65.8428
1.72385e-23	6	32405865	2971	-0.2999	0.02977	ebi-a-GCST90002117	rs9268628	C	A	0.6062	HLA DR on HLA DR+ Natural Killer	0.3938	0.0429412	133.213
9.37994e-33	16	10982607	2971	-0.378	0.03133	ebi-a-GCST90002117	rs12598451	A	G	0.2279	HLA DR on HLA DR+ Natural Killer	0.2279	0.0502842	157.198
5.63248e-32	2	86982504	2920	-0.4974	0.04176	ebi-a-GCST90002118	rs13004867	G	C	0.1175	CD8 on CD28+ CD45RA- CD8+ T cell	0.1175	0.0513091	157.817
6.74839e-13	6	29930939	2920	0.2531	0.03508	ebi-a-GCST90002118	rs56262516	A	G	0.2757	CD8 on CD28+ CD45RA- CD8+ T cell	0.2757	0.0255841	76.6144
8.61192e-11	6	31071758	2920	0.2002	0.03074	ebi-a-GCST90002118	rs9263601	C	T	0.4483	CD8 on CD28+ CD45RA- CD8+ T cell	0.4483	0.0198258	59.0217
2.91072e-65	2	87009488	2920	-0.5168	0.02954	ebi-a-GCST90002119	rs938487	G	A	0.2476	CD8 on CD28+ CD45RA+ CD8+ T cell	0.2476	0.0995118	322.464
1.07599e-08	2	86534521	2920	0.1591	0.02774	ebi-a-GCST90002119	rs13024436	A	G	0.3759	CD8 on CD28+ CD45RA+ CD8+ T cell	0.3759	0.0118767	35.0728
1.36616e-12	2	86022747	2920	0.192	0.02696	ebi-a-GCST90002119	rs1356625	C	T	0.463	CD8 on CD28+ CD45RA+ CD8+ T cell	0.463	0.0183311	54.4889
2.99778e-28	2	87279109	2920	-0.2955	0.02653	ebi-a-GCST90002119	rs10205992	T	C	0.4729	CD8 on CD28+ CD45RA+ CD8+ T cell	0.4729	0.0435319	132.807
1.15401e-08	6	29734634	2920	-0.2799	0.04891	ebi-a-GCST90002119	rs12660712	A	C	0.1152	CD8 on CD28+ CD45RA+ CD8+ T cell	0.1152	0.015971	47.3599
1.417e-09	6	30365210	2920	0.1984	0.03266	ebi-a-GCST90002119	rs1264570	T	C	0.7204	CD8 on CD28+ CD45RA+ CD8+ T cell	0.2796	0.0158571	47.0166
1.49314e-13	6	31168029	2920	-0.3411	0.04595	ebi-a-GCST90002119	rs6903896	A	G	0.1269	CD8 on CD28+ CD45RA+ CD8+ T cell	0.1269	0.0257821	77.2233
1.41906e-14	6	31122500	2920	-0.3127	0.04043	ebi-a-GCST90002119	rs130065	A	G	0.1642	CD8 on CD28+ CD45RA+ CD8+ T cell	0.1642	0.0268387	80.4751
1.18495e-11	2	87056480	2920	-0.2188	0.03213	ebi-a-GCST90002120	rs7425430	G	A	0.2317	CD8 on CD28- CD8+ T cell	0.2317	0.0170444	50.5979
1.23509e-11	6	29930939	2920	0.23	0.03381	ebi-a-GCST90002120	rs56262516	A	G	0.2757	CD8 on CD28- CD8+ T cell	0.2757	0.0211272	62.9796
4.30903e-09	6	31071758	2920	0.1763	0.02994	ebi-a-GCST90002120	rs9263601	C	T	0.4483	CD8 on CD28- CD8+ T cell	0.4483	0.0153747	45.5639
1.79597e-15	2	87055981	2915	-0.2551	0.03189	ebi-a-GCST90002121	rs72847706	C	T	0.228	CD8 on CD39+ CD8+ T cell	0.228	0.0229088	68.2981
5.34195e-09	6	31761201	2915	-0.2802	0.04787	ebi-a-GCST90002121	rs111359007	A	T	0.1015	CD8 on CD39+ CD8+ T cell	0.1015	0.0143202	42.3209
8.08165e-12	6	30285121	2915	0.1925	0.02804	ebi-a-GCST90002121	rs9357097	T	C	0.4762	CD8 on CD39+ CD8+ T cell	0.4762	0.0184861	54.8644
7.21274e-11	6	31138472	2915	-0.2839	0.04341	ebi-a-GCST90002121	rs17197199	T	C	0.1266	CD8 on CD39+ CD8+ T cell	0.1266	0.0178241	52.8639
7.57356e-11	10	97403248	2915	0.4352	0.06661	ebi-a-GCST90002121	rs117519014	A	C	0.0427	CD8 on CD39+ CD8+ T cell	0.0427	0.015484	45.8143
