# Supplementary material for: Interaction of immune cells with renal cancer development: Mendelian randomization (MR) study
Source: BMC Cancer. 2024 Apr 9;24:439. doi: 10.1186/s12885-024-12196-8 (PMC11005164; doi:10.1186/s12885-024-12196-8)
Supplement: Supplementary file 3 — Supplementary Material 3. [file 12885_2024_12196_MOESM3_ESM.xlsx]

## Sheet: Sheet1
Supplementary Table 2. MR analysis of the causal relationship between immune cells and renal cancerat a threshold of 5 × 10-8.
Exposure	Methods	nSNP	OR (95%CI)	P
IgD+ CD38+ B cell Absolute Count	Inverse variance weighted	2	0.45 (0.21-0.94)	3.36×10-2
IgD+ CD38- B cell %B cell	Inverse variance weighted	2	2.04 (1.09-3.79)	2.48×10-2
Transitional B cell Absolute Count	Wald ratio	1	0.42 (0.20-0.88)	2.27×10-2
CD4-CD8- Natural Killer T Absolute Count	Wald ratio	1	2.36 (1.37-4.06)	2.04×10-3
CD28+ CD4-CD8- T cell %T cell	Wald ratio	1	3.00 (1.49-6.03)	2.04×10-3
CD39+ CD8+ T cell %CD8+ T cell	MR Egger	6	1.69 (1.02-2.79)	1.11×10-1
	Weighted median	6	1.21 (0.94-1.55)	1.47×10-1
	Inverse variance weighted	6	1.31 (1.01-1.68)	3.93×10-2
	Simple mode	6	1.91 (1.02-3.60)	9.88×10-2
	Weighted mode	6	1.06 (0.83-1.36)	6.54×10-1
BAFF-R on CD20- B cell	Wald ratio	1	0.67 (0.46-0.98)	3.68×10-2
BAFF-R on CD20- CD38- B cell	Wald ratio	1	0.73 (0.53-0.99)	4.46×10-2
CD19 on IgD+ CD38- unswitched memory B cell	MR Egger	3	11.49 (0.02-6575.11)	5.89×10-1
	Weighted median	3	0.68 (0.47-0.98)	3.82×10-2
	Inverse variance weighted	3	0.65 (0.47-0.90)	8.96×10-3
	Simple mode	3	0.72 (0.44-1.17)	3.12×10-1
	Weighted mode	3	0.71 (0.48-1.06)	2.38×10-1
CD19 on IgD+ CD38+ B cell	MR Egger	3	32.01 (0.01-99974.96)	5.54×10-1
	Weighted median	3	0.69 (0.47-1.02)	5.99×10-2
	Inverse variance weighted	3	0.63 (0.44-0.89)	9.20×10-3
	Simple mode	3	0.69 (0.40-1.20)	3.21×10-1
	Weighted mode	3	0.70 (0.46-1.06)	2.33×10-1
CD19 on IgD+ CD38dim B cell	MR Egger	3	99 (0.003-2564431)	5.38×10-1
	Weighted median	3	0.60 (0.37-0.99)	4.70×10-2
	Inverse variance weighted	3	0.57 (0.37-0.87)	9.20×10-3
	Simple mode	3	0.65 (0.34-1.23)	3.16×10-1
	Weighted mode	3	0.64 (0.38-1.10)	2.49×10-1
CD19 on naive-mature B cell	Inverse variance weighted	2	0.37 (0.16-0.88)	2.50×10-2
CD19 on unswitched memory B cell	MR Egger	3	39 (0.005-291964)	5.68×10-1
	Weighted median	3	0.60 (0.37-0.97)	3.89×10-2
	Inverse variance weighted	3	0.56 (0.36-0.87)	8.97×10-3
	Simple mode	3	0.64 (0.34-1.21)	3.05×10-1
	Weighted mode	3	0.64 (0.37-1.10)	2.44×10-1
CD19 on transitional B cell	MR Egger	3	92 (0.001-4966851)	5.64×10-1
	Weighted median	3	0.65 (0.41-1.02)	6.18×10-2
	Inverse variance weighted	3	0.58 (0.39-0.87)	8.71×10-3
	Simple mode	3	0.65 (0.35-1.19)	2.94×10-1
	Weighted mode	3	0.65 (0.40-1.09)	2.42×10-1
CD4 on monocyte	Wald ratio	1	1.57 (1.05-2.36)	2.76×10-2
FSC-A on CD8+ T cell	Wald ratio	1	0.24 (0.07-0.78)	1.79×10-2
CD14 on CD14+ CD16- monocyte	Wald ratio	1	0.49 (0.33-0.72)	3.68×10-4
CD64 on CD14- CD16+ monocyte	Inverse variance weighted	2	1.72 (1.07-2.77)	2.45×10-2
CD4+ CD8dim T cell Absolute Count	Inverse variance weighted	2	0.63 (0.48-0.84)	1.74×10-3
CD4+ CD8dim T cell %lymphocyte	Inverse variance weighted	2	0.67 (0.51-0.86)	2.11×10-3
CD4+ CD8dim T cell %leukocyte	Inverse variance weighted	2	0.66 (0.51-0.86)	1.95×10-3
CD8 on Central Memory CD8+ T cell	MR Egger	3	0.89 (0.35-2.29)	8.50×10-1
	Weighted median	3	0.71 (0.53-0.94)	1.82×10-2
	Inverse variance weighted	3	0.71 (0.55-0.93)	1.42×10-2
	Simple mode	3	0.66 (0.46-0.96)	1.59×10-1
	Weighted mode	3	0.76 (0.53-1.08)	2.66×10-1
CD8 on naive CD8+ T cell	Inverse variance weighted	2	0.70 (0.55-0.88)	2.06×10-3
CD11c on myeloid Dendritic Cell	MR Egger	5	0.59 (0.26-1.34)	2.97×10-1
	Weighted median	5	0.80 (0.59-1.09)	1.59×10-1
	Inverse variance weighted	5	0.75 (0.58-0.97)	2.86×10-2
	Simple mode	5	0.80 (0.55-1.17)	3.16×10-1
	Weighted mode	5	0.81 (0.58-1.11)	2.60×10-1
CD11b on CD33dim HLA DR-	Wald ratio	1	0.76 (0.58-0.98)	3.38×10-2
CD11b on basophil	Wald ratio	1	0.76 (0.59-0.98)	3.38×10-2
HLA DR+ CD4+ T cell %T cell	Wald ratio	1	0.60 (0.41-0.88)	8.46×10-3
HLA DR on CD33- HLA DR+	Inverse variance weighted	2	1.13 (1.00-1.27)	4.47×10-2
