# Supplementary material for: Interaction of immune cells with renal cancer development: Mendelian randomization (MR) study
Source: BMC Cancer. 2024 Apr 9;24:439. doi: 10.1186/s12885-024-12196-8 (PMC11005164; doi:10.1186/s12885-024-12196-8)
Supplement: Supplementary file 4 — Supplementary Material 4. [file 12885_2024_12196_MOESM4_ESM.xlsx]

## Sheet: Sheet1
Supplementary Table 3. The IVs of immune cells.
Exposure	SNP	other_allele	effect_allele	F	H.pval	ple.pval
Activated & secreting CD4 regulatory T cell %CD4+ T cell	rs11256966	G	C	40.404	0.81	0.79
	rs12712610	G	A	35.8513
	rs61839660	T	C	60.2551
	rs74830391	T	C	35.5977
CD4-CD8- T cell %T cell	rs139249541	G	A	47.2979	0.22	0.73
	rs6755452	G	T	68.1348
	rs79251210	A	G	36.5734
HLA DR on CD14+ CD16+ monocyte	rs147174426	T	A	100.676	0.28	0.82
	rs62395272	T	C	104.272
	rs6917212	G	C	377.345
	rs6934244	A	C	170.332
	rs9275511	A	G	247.856
BAFF-R on IgD- CD38+ B cell	rs149192849	C	T	36.335	0.41	0.92
	rs4822134	C	T	38.3492
	rs73165129	T	C	192.191
CD19 on IgD+ CD24- B cell	rs112417310	A	G	39.9079	0.83	0.65
	rs113812519	G	A	37.86
	rs79856590	A	G	33.3028
