# Supplementary material for: Interaction of immune cells with renal cancer development: Mendelian randomization (MR) study
Source: BMC Cancer. 2024 Apr 9;24:439. doi: 10.1186/s12885-024-12196-8 (PMC11005164; doi:10.1186/s12885-024-12196-8)
Supplement: Supplementary file 5 — Supplementary Material 5. [file 12885_2024_12196_MOESM5_ESM.xlsx]

## Sheet: Sheet1
Supplementary Table 4. MR analysis of the causal relationship between immune cells and renal cancer at a threshold of 1 × 10-6.
Exposure	Methods	nSNP	OR (95%CI)	P
Myeloid Dendritic Cell Absolute Count	MR Egger	17	1.05 (0.82-1.33)	7.08×10-1
	Weighted median	17	1.07 (0.88-1.30)	4.87×10-1
	Inverse variance weighted	17	1.19 (1.03-1.38)	1.77×10-2
	Simple mode	17	1.09 (0.72-1.63)	6.95×10-1
	Weighted mode	17	1.00 (0.82-1.22)	9.80×10-1
CD86+ plasmacytoid Dendritic Cell %Dendritic Cell	MR Egger	22	0.84 (0.56-1.27)	4.23×10-1
	Weighted median	22	0.82 (0.66-1.03)	9.40×10-2
	Inverse variance weighted	22	0.75 (0.64-0.88)	4.59×10-4
	Simple mode	22	0.89 (0.59-1.32)	5.59×10-1
	Weighted mode	22	0.93 (0.65-1.33)	7.07×10-1
CD39+ secreting Treg %CD4 Treg	MR Egger	16	1.25 (0.94-1.67)	1.49×10-1
	Weighted median	16	1.15 (0.96-1.39)	1.29×10-1
	Inverse variance weighted	16	1.15 (1.00-1.32)	4.63×10-2
	Simple mode	16	1.33 (1.02-1.74)	5.24×10-2
	Weighted mode	16	1.15 (0.96-1.37)	1.50×10-1
Activated & secreting Treg %CD4 Treg	MR Egger	19	0.87 (0.61-1.25)	4.63×10-1
	Weighted median	19	1.20 (0.97-1.49)	9.99×10-2
	Inverse variance weighted	19	1.18 (1.01-1.38)	3.36×10-2
	Simple mode	19	1.19 (0.81-1.75)	3.76×10-1
	Weighted mode	19	1.18 (0.90-1.54)	2.39×10-1
CD8dim T cell Absolute Count	MR Egger	21	1.01 (0.73-1.40)	9.54×10-1
	Weighted median	21	1.25 (1.01-1.55)	4.47×10-2
	Inverse variance weighted	21	1.20 (1.02-1.40)	2.50×10-2
	Simple mode	21	1.25 (0.90-1.73)	1.92×10-1
	Weighted mode	21	1.22 (0.95-1.58)	1.42×10-1
DN (CD4-CD8-) Absolute count	MR Egger	20	1.62 (1.13-2.31)	1.67×10-2
	Weighted median	20	1.18 (0.93-1.51)	1.71×10-1
	Inverse variance weighted	20	1.19 (1.00-1.41)	4.55×10-2
	Simple mode	20	1.03 (0.66-1.60)	8.93×10-1
	Weighted mode	20	1.11 (0.75-1.65)	6.08×10-1
DN (CD4-CD8-) NKT %lymphocyte	MR Egger	27	1.08 (0.83-1.41)	5.72×10-1
	Weighted median	27	1.11 (0.90-1.36)	3.32×10-1
	Inverse variance weighted	27	1.20 (1.05-1.37)	9.06×10-3
	Simple mode	27	1.11 (0.80-1.55)	5.43×10-1
	Weighted mode	27	1.08 (0.86-1.36)	5.23×10-1
Natural Killer %CD3- lymphocyte	MR Egger	19	0.76 (0.57-1.01)	8.04×10-2
	Weighted median	19	0.90 (0.73-1.10)	2.95×10-1
	Inverse variance weighted	19	0.86 (0.75-0.99)	3.03×10-2
	Simple mode	19	0.84 (0.60-1.17)	3.12×10-1
	Weighted mode	19	0.88 (0.69-1.14)	3.58×10-1
CD28+ DN (CD4-CD8-) Absolute count	MR Egger	8	1.10 (0.34-3.56)	8.79×10-1
	Weighted median	8	1.17 (0.74-1.85)	4.98×10-1
	Inverse variance weighted	8	1.51 (1.03-2.22)	3.30×10-2
	Simple mode	8	1.20 (0.55-2.60)	6.60×10-1
	Weighted mode	8	1.05 (0.62-1.79)	8.52×10-1
CD39+ CD8br %T cell	MR Egger	18	1.53 (1.17-1.99)	6.51×10-3
	Weighted median	18	1.08 (0.85-1.37)	5.19×10-1
	Inverse variance weighted	18	1.19 (1.00-1.41)	4.61×10-2
	Simple mode	18	1.07 (0.71-1.59)	7.60×10-1
	Weighted mode	18	1.07 (0.84-1.35)	6.08×10-1
CD39+ CD8+ T cell %CD8+ T cell	MR Egger	16	1.36 (0.99-1.86)	7.79×10-2
	Weighted median	16	1.12 (0.89-1.40)	3.38×10-1
	Inverse variance weighted	16	1.32 (1.11-1.56)	1.46×10-3
	Simple mode	16	1.71 (1.12-2.60)	2.53×10-2
	Weighted mode	16	1.10 (0.86-1.42)	4.49×10-1
CD39+ CD8br Absolute count	MR Egger	19	1.50 (1.14-1.97)	1.03×10-2
	Weighted median	19	1.14 (0.94-1.39)	1.87×10-1
	Inverse variance weighted	19	1.23 (1.05-1.44)	9.81×10-3
	Simple mode	19	1.52 (1.06-2.18)	3.46×10-2
	Weighted mode	19	1.13 (0.92-1.40)	2.61×10-1
CD127- CD8br Absolute count	MR Egger	13	1.02 (0.77-1.35)	8.96×10-1
	Weighted median	13	1.08 (0.88-1.33)	4.48×10-1
	Inverse variance weighted	13	1.23 (1.06-1.42)	5.62×10-3
	Simple mode	13	1.21 (0.86-1.71)	2.95×10-1
	Weighted mode	13	1.11 (0.90-1.37)	3.58×10-1
CD28+ CD45RA+ CD8br Absolute count	MR Egger	24	0.80 (0.42-1.52)	5.09×10-1
	Weighted median	24	0.67 (0.51-0.88)	4.04×10-3
	Inverse variance weighted	24	0.77 (0.62-0.94)	1.08×10-2
	Simple mode	24	0.62 (0.36-1.07)	1.00×10-1
	Weighted mode	24	0.63 (0.41-0.97)	4.79×10-2
CD19 on IgD+ CD24+ B cell	MR Egger	25	0.82 (0.54-1.24)	3.53×10-1
	Weighted median	25	0.75 (0.60-0.94)	1.44×10-2
	Inverse variance weighted	25	0.74 (0.63-0.87)	2.95×10-4
	Simple mode	25	0.62 (0.40-0.95)	3.85×10-2
	Weighted mode	25	0.78 (0.55-1.10)	1.72×10-1
CD19 on IgD+ CD38- B cell	MR Egger	24	0.95 (0.62-1.46)	8.21×10-1
	Weighted median	24	0.68 (0.53-0.86)	1.65×10-3
	Inverse variance weighted	24	0.74 (0.61-0.89)	1.74×10-3
	Simple mode	24	0.59 (0.38-0.91)	2.61×10-2
	Weighted mode	24	0.63 (0.42-0.93)	3.09×10-2
CD19 on unswitched memory B cell	MR Egger	18	0.78 (0.48-1.27)	3.33×10-1
	Weighted median	18	0.71 (0.53-0.94)	1.62×10-2
	Inverse variance weighted	18	0.74 (0.60-0.91)	4.98×10-3
	Simple mode	18	0.66 (0.41-1.08)	1.16×10-1
	Weighted mode	18	0.71 (0.47-1.07)	1.22×10-1
CD19 on transitional B cell	MR Egger	20	0.63 (0.41-0.97)	5.15×10-2
	Weighted median	20	0.87 (0.68-1.11)	2.71×10-1
	Inverse variance weighted	20	0.82 (0.69-0.99)	3.64×10-2
	Simple mode	20	0.99 (0.63-1.57)	9.79×10-1
	Weighted mode	20	0.93 (0.61-1.42)	7.43×10-1
CD20 on naive-mature B cell	MR Egger	18	1.03 (0.66-1.63)	8.92×10-1
	Weighted median	18	1.16 (0.93-1.44)	1.92×10-1
	Inverse variance weighted	18	1.19 (1.02-1.38)	3.03×10-2
	Simple mode	18	0.93 (0.60-1.44)	7.37×10-1
	Weighted mode	18	0.91 (0.64-1.30)	6.04×10-1
CD25 on B cell	MR Egger	16	1.30 (0.89-1.90)	2.03×10-1
	Weighted median	16	1.02 (0.78-1.34)	8.69×10-1
	Inverse variance weighted	16	1.21 (1.01-1.46)	4.32×10-2
	Simple mode	16	1.02 (0.66-1.57)	9.22×10-1
	Weighted mode	16	1.06 (0.75-1.49)	7.39×10-1
CD3 on CD28+ CD45RA- CD8+ T cell	MR Egger	17	1.18 (0.87-1.59)	3.02×10-1
	Weighted median	17	1.11 (0.93-1.32)	2.65×10-1
	Inverse variance weighted	17	1.18 (1.03-1.35)	1.11×10-2
	Simple mode	17	1.12 (0.86-1.46)	4.17×10-1
	Weighted mode	17	1.09 (0.89-1.33)	4.16×10-1
HVEM on T cell	MR Egger	22	0.84 (0.59-1.21)	3.81×10-1
	Weighted median	22	0.91 (0.78-1.05)	1.96×10-1
	Inverse variance weighted	22	0.88 (0.78-0.98)	2.37×10-2
	Simple mode	22	0.92 (0.72-1.19)	5.42×10-1
	Weighted mode	22	0.90 (0.73-1.12)	3.59×10-1
HVEM on naive CD8+ T cell	MR Egger	17	0.93 (0.74-1.17)	5.47×10-1
	Weighted median	17	0.86 (0.75-0.99)	3.71×10-2
	Inverse variance weighted	17	0.89 (0.81-0.98)	2.03×10-2
	Simple mode	17	0.82 (0.67-1.01)	8.12×10-2
	Weighted mode	17	0.83 (0.70-0.99)	5.58×10-2
HLA DR on CD14+ CD16+ monocyte	MR Egger	14	0.83 (0.60-1.15)	2.91×10-1
	Weighted median	14	0.88 (0.73-1.05)	1.55×10-1
	Inverse variance weighted	14	0.87 (0.76-1.00)	4.55×10-2
	Simple mode	14	0.71 (0.51-1.00)	6.94×10-2
	Weighted mode	14	0.88 (0.73-1.06)	2.02×10-1
CCR2 on plasmacytoid Dendritic Cell	MR Egger	14	1.17 (0.79-1.72)	4.56×10-1
	Weighted median	14	1.24 (1.01-1.52)	3.86×10-2
	Inverse variance weighted	14	1.26 (1.06-1.50)	7.56×10-3
	Simple mode	14	1.60 (1.11-2.30)	2.66×10-2
	Weighted mode	14	1.14 (0.93-1.41)	2.22×10-1
CCR2 on CD62L+ plasmacytoid Dendritic Cell	MR Egger	14	1.11 (0.76-1.62)	6.04×10-1
	Weighted median	14	1.26 (1.02-1.54)	2.82×10-2
	Inverse variance weighted	14	1.28 (1.08-1.52)	4.47×10-3
	Simple mode	14	1.60 (1.07-2.40)	4.10×10-2
	Weighted mode	14	1.14 (0.93-1.40)	2.15×10-1
CD4 on naive CD4+ T cell	MR Egger	19	0.75 (0.50-1.11)	1.68×10-1
	Weighted median	19	0.83 (0.69-1.00)	5.30×10-2
	Inverse variance weighted	19	0.86 (0.74-0.99)	3.04×10-2
	Simple mode	19	0.82 (0.59-1.12)	2.30×10-1
	Weighted mode	19	0.82 (0.60-1.11)	2.16×10-1
CD45RA on resting CD4 regulatory T cell	MR Egger	13	0.95 (0.63-1.45)	8.41×10-1
	Weighted median	13	0.79 (0.63-1.00)	4.59×10-2
	Inverse variance weighted	13	0.81 (0.69-0.94)	7.51×10-3
	Simple mode	13	0.70 (0.48-1.01)	8.03×10-2
	Weighted mode	13	0.75 (0.58-0.99)	6.17×10-2
