# Supplementary material for: Interaction of immune cells with renal cancer development: Mendelian randomization (MR) study
Source: BMC Cancer. 2024 Apr 9;24:439. doi: 10.1186/s12885-024-12196-8 (PMC11005164; doi:10.1186/s12885-024-12196-8)
Supplement: Supplementary file 6 — Supplementary Material 6. [file 12885_2024_12196_MOESM6_ESM.xlsx]

## Sheet: Sheet1
Supplementary Table 5. MR analysis of the causal relationship between immune cells and renal cancer in UKBB.
Exposure	Methods	nSNP	OR (95%CI)	P
Immature Myeloid-Derived Suppressor Cells Absolute Count	Wald ratio	1	1.001 (1.000-1.001)	4.97×10-2
Immature Myeloid-Derived Suppressor Cells %CD33dim HLA DR- CD66b-	Wald ratio	1	1.001 (1.000-1.001)	4.97×10-2
Naive CD8+ T cell %CD8+ T cell	Wald ratio	1	1.000 (0.996-1.000)	3.87×10-2
CD19 on IgD- CD38- B cell	Wald ratio	1	0.998 (0.997-1.000)	1.87×10-2
CD19 on switched memory B cell	Wald ratio	1	0.999 (0.997-1.000)	1.87×10-2
CD20 on IgD+ CD38dim B cell	Inverse variance weighted	2	1.001 (1.000-1.002)	1.62×10-2
CD25 on CD24+ CD27+ B cell	Wald ratio	1	0.998 (0.997-0.999)	3.83×10-3
CD25 on IgD+ CD24+ B cell	Wald ratio	1	0.998 (0.997-0.999)	3.83×10-3
CD25 on memory B cell	Wald ratio	1	0.998 (0.997-0.999)	3.83×10-3
CD25 on unswitched memory B cell	Wald ratio	1	0.997 (0.997-0.999)	3.83×10-3
CD25 on CD39+ CD4 regulatory T cell	Wald ratio	1	1.001 (1.000-1.002)	4.83×10-2
CD25 on CD39+ activated CD4 regulatory T cell	Wald ratio	1	1.001 (1.000-1.002)	4.83×10-2
HLA DR on CD14+ CD16- monocyte	Wald ratio	1	1.000 (1.000-1.001)	3.45×10-2
HLA DR on CD14+ monocyte	Wald ratio	1	1.000 (1.000-1.002)	3.45×10-2
