# Supplementary material for: Interaction of immune cells with renal cancer development: Mendelian randomization (MR) study
Source: BMC Cancer. 2024 Apr 9;24:439. doi: 10.1186/s12885-024-12196-8 (PMC11005164; doi:10.1186/s12885-024-12196-8)
Supplement: Supplementary file 7 — Supplementary Material 7. [file 12885_2024_12196_MOESM7_ESM.xlsx]

## Sheet: Sheet1
Supplementary Table 6. MR analysis of the causal relationship between immune cells and renal cancer in FinnGen.
Exposure	Methods	nSNP	OR (95%CI)	P
Switched memory B cell %lymphocyte	MR Egger	3	0.23 (0.00-1044)	7.89×10-1
	Weighted median	3	1.33 (0.96-1.83)	8.23×10-2
	Inverse variance weighted	3	1.38 (1.08-1.76)	1.06×10-2
	Simple mode	3	1.26 (0.84-0.88)	3.78×10-1
	Weighted mode	3	1.27 (0.86-1.88)	3.48×10-1
CD39+ resting CD4 regulatory T cell Absolute Count	MR Egger	8	1.30 (0.96-1.81)	1.72×10-1
	Weighted median	8	1.20 (1.04-1.39)	1.47×10-2
	Inverse variance weighted	8	1.19 (1.06-1.35)	4.45×10-3
	Simple mode	8	1.18 (0.95-1.46)	1.75×10-1
	Weighted mode	8	1.20 (1.03-1.40)	5.13×10-2
CD39+ resting CD4 regulatory T cell %resting CD4 regulatory T cell	MR Egger	6	1.26 (0.89-1.80)	2.65×10-1
	Weighted median	6	1.19 (1.04-1.37)	1.27×10-2
	Inverse variance weighted	6	1.20 (1.06-1.35)	3.31×10-3
	Simple mode	6	1.19 (0.97-1.46)	1.59×10-1
	Weighted mode	6	1.19 (1.02-1.40)	7.70×10-2
CD39+ activated CD4 regulatory T cell Absolute Count	MR Egger	4	1.42 (0.88-2.31)	2.88×10-1
	Weighted median	4	1.14 (0.99-1.32)	6.93×10-2
	Inverse variance weighted	4	1.15 (1.01-1.30)	3.45×10-2
	Simple mode	4	1.09 (0.90-1.32)	4.47×10-1
	Weighted mode	4	1.17 (0.99-1.37)	1.55×10-1
CD4+ CD8dim T cell Absolute Count	Inverse variance weighted	2	0.80 (0.66-0.96)	1.69×10-2
CD4+ CD8dim T cell %leukocyte	Inverse variance weighted	2	0.81 (0.68-0.96)	1.63×10-2
CD4-CD8- Natural Killer T Absolute Count	Wald ratio	1	1.44 (1.01-2.05)	4.59×10-2
CD4-CD8- Natural Killer T %T cell	MR Egger	5	1.02 (0.73-1.41)	9.23×10-1
	Weighted median	5	1.16 (0.96-1.39)	1.24×10-1
	Inverse variance weighted	5	1.16 (1.00-1.35)	4.88×10-2
	Simple mode	5	1.08 (0.84-1.38)	5.97×10-1
	Weighted mode	5	1.15 (0.93-1.43)	2.55×10-1
CD28+ CD4-CD8- T cell %T cell	Wald ratio	1	1.59 (1.01-2.51)	4.59×10-2
CD39+ CD8+ T cell %CD8+ T cell	MR Egger	6	1.16 (0.91-1.48)	2.99×10-1
	Weighted median	6	1.16 (1.00-1.34)	4.78×10-2
	Inverse variance weighted	6	1.18 (1.05-1.33)	7.34×10-3
	Simple mode	6	1.16 (0.95-1.42)	2.06×10-1
	Weighted mode	6	1.15 (0.97-1.36)	1.63×10-1
CD28+ CD45RA+ CD8+ T cell Absolute Count	MR Egger	3	0.44 (0.06-3.25)	5.69×10-1
	Weighted median	3	0.72 (0.50-1.04)	7.59×10-2
	Inverse variance weighted	3	0.70 (0.50-0.97)	3.27×10-2
	Simple mode	3	0.72 (0.45-1.14)	2.97×10-1
	Weighted mode	3	0.75 (0.47-1.18)	3.40×10-1
CD19 on IgD+ CD24+ B cell	MR Egger	3	0.81 (0.81-1.26)	5.19×10-1
	Weighted median	3	0.75 (0.57-1.00)	5.09×10-2
	Inverse variance weighted	3	0.77 (0.60-0.98)	3.74×10-2
	Simple mode	3	0.75 (0.52-1.06)	2.45×10-1
	Weighted mode	3	0.75 (0.55-1.02)	2.09×10-1
CD19 on naive-mature B cell	Inverse variance weighted	2	0.57 (0.33-0.99)	4.52×10-2
CD16-CD56 on Natural Killer T	MR Egger	4	1.00 (0.70-1.42)	1.00
	Weighted median	4	1.19 (1.01-1.40)	3.54×10-2
	Inverse variance weighted	4	1.17 (1.02-1.35)	2.60×10-2
	Simple mode	4	1.25 (0.99-1.58)	1.62×10-1
	Weighted mode	4	1.23 (1.01-1.50)	1.32×10-1
CD28 on CD45RA- CD4 not regulatory T cell	MR Egger	3	0.81 (0.56-1.16)	4.59×10-1
	Weighted median	3	0.84 (0.70-1.00)	4.65×10-2
	Inverse variance weighted	3	0.83 (0.70-0.98)	2.74×10-2
	Simple mode	3	0.86 (0.68-1.10)	3.49×10-1
	Weighted mode	3	0.84 (0.69-1.02)	2.20×10-1
CD28 on CD39+ CD8+ T cell	Wald ratio	1	0.65 (0.44-0.95)	2.71×10-2
CD14 on CD14+ CD16- monocyte	Wald ratio	1	0.62 (0.48-0.79)	1.64×10-4
CD64 on CD14- CD16+ monocyte	Inverse variance weighted	2	1.38 (1.01-1.89)	4.08×10-2
HLA DR on CD14+ CD16+ monocyte	MR Egger	5	0.85 (0.58-1.26)	4.88×10-1
	Weighted median	5	0.92 (0.83-1.02)	1.19×10-1
	Inverse variance weighted	5	0.91 (0.84-1.00)	4.89×10-2
	Simple mode	5	0.94 (0.81-1.09)	4.55×10-1
	Weighted mode	5	0.92 (0.82-1.02)	1.91×10-1
CD39 on CD39+ CD8+ T cell	Inverse variance weighted	2	1.34 (1.06-1.68)	1.41×10-2
CD8 on naive CD8+ T cell	Inverse variance weighted	2	0.86 (0.74-1.00)	4.99×10-2
CD8 on Natural Killer T	Inverse variance weighted	2	0.66 (0.52-0.85)	1.09×10-3
SSC-A on plasmacytoid Dendritic Cell	MR Egger	5	0.45 (0.17-1.21)	2.11×10-1
	Weighted median	5	0.82 (0.65-1.03)	8.47×10-2
	Inverse variance weighted	5	0.79 (0.63-0.99)	3.89×10-2
	Simple mode	5	0.82 (0.63-1.07)	2.23×10-1
	Weighted mode	5	0.82 (0.64-1.06)	2.10×10-1
CD45RA on resting CD4 regulatory T cell	MR Egger	3	0.84 (0.47-1.50)	6.61×10-1
	Weighted median	3	0.88 (0.73-1.07)	1.96×10-1
	Inverse variance weighted	3	0.85 (0.73-1.00)	4.96×10-2
	Simple mode	3	0.90 (0.70-1.15)	4.82×10-1
	Weighted mode	3	0.91 (0.72-1.14)	4.92×10-1
HLA DR on CD33dim HLA DR+ CD11b+	MR Egger	4	0.83 (0.43-1.62)	6.45×10-1
	Weighted median	4	0.89 (0.80-0.99)	3.59×10-2
	Inverse variance weighted	4	0.90 (0.82-0.99)	3.02×10-2
	Simple mode	4	0.89 (0.80-1.00)	1.43×10-1
	Weighted mode	4	0.89 (0.80-0.99)	1.25×10-1
HLA DR on CD33dim HLA DR+ CD11b-	MR Egger	5	0.88 (0.59-1.31)	5.77×10-1
	Weighted median	5	0.89 (0.81-0.99)	2.48×10-2
	Inverse variance weighted	5	0.91 (0.83-0.99)	2.71×10-2
	Simple mode	5	0.90 (0.80-1.00)	1.31×10-1
	Weighted mode	5	0.89 (0.80-0.99)	1.01×10-1
HLA DR on B cell	MR Egger	9	0.80 (0.66-0.97)	5.28×10-2
	Weighted median	9	0.91 (0.84-0.99)	2.60×10-2
	Inverse variance weighted	9	0.92 (0.87-0.99)	1.77×10-2
	Simple mode	9	0.91 (0.82-1.01)	1.27×10-1
	Weighted mode	9	0.92 (0.85-0.99)	4.99×10-2
