# Supplementary material for: Interaction of immune cells with renal cancer development: Mendelian randomization (MR) study
Source: BMC Cancer. 2024 Apr 9;24:439. doi: 10.1186/s12885-024-12196-8 (PMC11005164; doi:10.1186/s12885-024-12196-8)
Supplement: Supplementary file 8 — Supplementary Material 8. [file 12885_2024_12196_MOESM8_ESM.xlsx]

## Sheet: Sheet1
Supplementary Table 7. MR analysis of the causal relationship between renal cancer and immune cells.
Outcome	Methods	nSNP	OR (95%CI)	P
CD86+ myeloid Dendritic Cell %Dendritic Cell	MR Egger	20	1.03 (0.96-1.10)	3.99×10-1
	Weighted median	20	1.03 (0.98-1.09)	2.28×10-1
	Inverse variance weighted	20	1.04 (1.00-1.08)	3.87×10-2
	Simple mode	20	1.02 (0.95-1.11)	5.45×10-1
	Weighted mode	20	1.04 (0.99-1.09)	1.58×10-1
CD45RA- CD4+ T cell %CD4+ T cell	MR Egger	20	1.06 (1.00-1.14)	8.58×10-2
	Weighted median	20	1.04 (0.99-1.09)	9.93×10-2
	Inverse variance weighted	20	1.04 (1.00-1.08)	2.69×10-2
	Simple mode	20	1.01 (0.93-1.10)	7.81×10-1
	Weighted mode	20	1.03 (0.98-1.08)	2.69×10-1
Effector Memory CD4+ T cell %CD4+ T cell	MR Egger	20	1.04 (0.98-1.11)	2.34×10-1
	Weighted median	20	1.03 (0.98-1.09)	2.21×10-1
	Inverse variance weighted	20	1.04 (1.00-1.08)	4.51×10-2
	Simple mode	20	1.04 (0.95-1.15)	4.21×10-1
	Weighted mode	20	1.02 (0.97-1.08)	4.28×10-1
Effector Memory CD8+ T cell Absolute Count	MR Egger	20	1.07 (1.00-1.15)	5.39×10-2
	Weighted median	20	1.04 (0.99-1.10)	1.04×10-1
	Inverse variance weighted	20	1.04 (1.00-1.08)	3.80×10-2
	Simple mode	20	1.10 (1.01-1.20)	4.30×10-2
	Weighted mode	20	1.06 (1.00-1.11)	4.93×10-2
Effector Memory CD8+ T cell %T cell	MR Egger	20	1.06 (0.99-1.13)	9.74×10-2
	Weighted median	20	1.04 (0.99-1.09)	1.57×10-1
	Inverse variance weighted	20	1.04 (1.00-1.08)	4.31×10-2
	Simple mode	20	1.05 (0.96-1.16)	2.80×10-1
	Weighted mode	20	1.03 (0.97-1.09)	3.30×10-1
Terminally Differentiated CD8+ T cell Absolute Count	MR Egger	20	1.01 (0.93-1.09)	8.54×10-1
	Weighted median	20	1.02 (0.96-1.07)	5.52×10-1
	Inverse variance weighted	20	1.05 (1.00-1.10)	4.08×10-2
	Simple mode	20	1.03 (0.95-1.11)	5.14×10-1
	Weighted mode	20	1.03 (0.97-1.09)	3.08×10-1
Naive CD4+ T cell %T cell	MR Egger	20	0.93 (0.87-1.00)	4.96×10-2
	Weighted median	20	0.96 (0.91-1.01)	1.48×10-1
	Inverse variance weighted	20	0.96 (0.92-0.99)	1.96×10-2
	Simple mode	20	0.99 (0.92-1.08)	8.29×10-1
	Weighted mode	20	0.97 (0.92-1.02)	2.15×10-1
T/B cell	MR Egger	20	0.93 (0.88-1.00)	5.03×10-2
	Weighted median	20	0.95 (0.90-1.00)	5.73×10-2
	Inverse variance weighted	20	0.96 (0.93-1.00)	3.96×10-2
	Simple mode	20	0.96 (0.88-1.06)	4.42×10-1
	Weighted mode	20	0.95 (0.90-0.99)	4.34×10-2
CD4+/CD8+ T cell	MR Egger	20	0.94 (0.88-1.00)	7.56×10-2
	Weighted median	20	0.96 (0.91-1.01)	1.01×10-1
	Inverse variance weighted	20	0.96 (0.93-1.00)	4.72×10-2
	Simple mode	20	0.96 (0.88-1.04)	3.22×10-1
	Weighted mode	20	0.95 (0.90-1.00)	8.81×10-2
CD4+ T cell %T cell	MR Egger	20	0.94 (0.88-1.00)	5.86×10-2
	Weighted median	20	0.95 (0.90-1.00)	5.48×10-2
	Inverse variance weighted	20	0.96 (0.92-0.99)	2.57×10-2
	Simple mode	20	0.95 (0.87-1.03)	2.26×10-1
	Weighted mode	20	0.95 (0.90-0.99)	3.95×10-2
CD4+ T cell %leukocyte	MR Egger	20	0.94 (0.88-1.00)	4.98×10-2
	Weighted median	20	0.95 (0.90-1.00)	5.18×10-2
	Inverse variance weighted	20	0.95 (0.92-0.99)	5.90×10-3
	Simple mode	20	0.97 (0.89-1.05)	4.53×10-1
	Weighted mode	20	0.94 (0.89-0.99)	4.35×10-2
HLA DR+ T cell Absolute Count	MR Egger	20	1.00 (0.94-1.07)	8.87×10-1
	Weighted median	20	1.02 (0.97-1.08)	4.33×10-1
	Inverse variance weighted	20	1.04 (1.00-1.08)	4.89×10-2
	Simple mode	20	1.02 (0.94-1.11)	6.01×10-1
	Weighted mode	20	1.02 (0.97-1.07)	5.29×10-1
CD8+ Natural Killer T Absolute Count	MR Egger	20	1.04 (0.98-1.11)	2.00×10-1
	Weighted median	20	1.05 (1.00-1.11)	4.44×10-2
	Inverse variance weighted	20	1.05 (1.01-1.09)	1.87×10-2
	Simple mode	20	1.06 (0.98-1.15)	1.85×10-1
	Weighted mode	20	1.05 (0.99-1.11)	1.00×10-1
CD8dim Natural Killer T Absolute Count	MR Egger	20	1.05 (0.98-1.12)	1.96×10-1
	Weighted median	20	1.04 (0.99-1.09)	1.53×10-1
	Inverse variance weighted	20	1.04 (1.00-1.08)	4.95×10-2
	Simple mode	20	1.06 (0.97-1.15)	2.17×10-1
	Weighted mode	20	1.04 (0.99-1.09)	1.14×10-1
CD127- CD8+ T cell %T cell	MR Egger	20	1.05 (0.98-1.12)	1.54×10-1
	Weighted median	20	1.06 (1.00-1.11)	5.18×10-2
	Inverse variance weighted	20	1.05 (1.01-1.09)	1.58×10-2
	Simple mode	20	1.02 (0.94-1.11)	5.68×10-1
	Weighted mode	20	1.05 (1.00-1.10)	7.52×10-2
CD127- CD8+ T cell %CD8+ T cell	MR Egger	20	1.04 (0.97-1.10)	2.75×10-1
	Weighted median	20	1.05 (0.99-1.10)	8.53×10-2
	Inverse variance weighted	20	1.04 (1.01-1.08)	1.88×10-2
	Simple mode	20	1.03 (0.96-1.11)	4.09×10-1
	Weighted mode	20	1.04 (0.99-1.09)	1.40×10-1
CD127- CD8+ T cell Absolute Count	MR Egger	20	1.07 (1.00-1.14)	7.16×10-2
	Weighted median	20	1.05 (0.99-1.11)	1.20×10-1
	Inverse variance weighted	20	1.05 (1.01-1.09)	1.64×10-2
	Simple mode	20	1.05 (0.97-1.13)	2.45×10-1
	Weighted mode	20	1.06 (1.00-1.11)	6.28×10-2
CD20 on IgD+ CD38+ B cell	MR Egger	20	1.07 (1.00-1.14)	5.61×10-2
	Weighted median	20	1.06 (1.00-1.11)	3.31×10-2
	Inverse variance weighted	20	1.05 (1.01-1.09)	1.44×10-2
	Simple mode	20	1.05 (0.96 -1.14)	3.30×10-1
	Weighted mode	20	1.06 (1.00-1.12)	5.44×10-2
CD3 on CD39+ activated CD4 regulatory T cell	MR Egger	20	0.97 (0.91-1.04)	4.14×10-1
	Weighted median	20	0.96 (0.91-1.02)	2.03×10-1
	Inverse variance weighted	20	0.91 (0.91-0.99)	1.48×10-2
	Simple mode	20	0.97 (0.89-1.07)	5.80×10-1
	Weighted mode	20	0.98 (0.92-1.03)	3.99×10-1
CD3 on secreting CD4 regulatory T cell	MR Egger	20	0.97 (0.90-1.04)	3.69×10-1
	Weighted median	20	0.93 (0.87-0.98)	1.08×10-2
	Inverse variance weighted	20	0.95 (0.92-0.99)	2.45×10-2
	Simple mode	20	0.91 (0.82-1.02)	1.28×10-1
	Weighted mode	20	0.91 (0.84-0.98)	2.44×10-2
CD3 on activated & secreting CD4 regulatory T cell	MR Egger	20	0.96 (0.90-1.03)	3.19×10-1
	Weighted median	20	0.96 (0.90-1.02)	1.53×10-1
	Inverse variance weighted	20	0.96 (0.92-1.00)	4.11×10-2
	Simple mode	20	0.94 (0.85-1.05)	3.04×10-1
	Weighted mode	20	0.92 (0.86-0.99)	4.47×10-2
CD3 on CD28+ CD4+ T cell	MR Egger	20	0.97 (0.90-1.04)	3.76×10-1
	Weighted median	20	0.98 (0.92-1.04)	4.29×10-1
	Inverse variance weighted	20	0.96 (0.92-1.00)	3.87×10-2
	Simple mode	20	0.98 (0.88-1.10)	7.64×10-1
	Weighted mode	20	0.98 (0.92-1.04)	4.92×10-1
CD3 on CD28+ CD45RA- CD8+ T cell	MR Egger	20	0.95 (0.89-1.02)	2.03×10-1
	Weighted median	20	0.96 (0.91-1.02)	2.19×10-1
	Inverse variance weighted	20	0.95 (0.91-0.99)	1.66×10-2
	Simple mode	20	0.94 (0.86-1.03)	1.99×10-1
	Weighted mode	20	0.96 (0.91-1.02)	1.79×10-1
CD3 on CD4 regulatory T cell	MR Egger	20	0.87 (0.71-1.08)	2.79×10-1
	Weighted median	20	0.91 (0.80-1.01)	7.02×10-2
	Inverse variance weighted	20	0.91 (0.83-0.99)	3.29×10-2
	Simple mode	20	0.90 (0.78-1.05)	2.34×10-1
	Weighted mode	20	0.90 (0.79-1.01)	1.45×10-1
CD3 on resting CD4 regulatory T cell	MR Egger	20	0.98 (0.92-1.05)	6.52×10-1
	Weighted median	20	0.94 (0.89-1.00)	4.41×10-2
	Inverse variance weighted	20	0.96 (0.92-1.00)	3.38×10-2
	Simple mode	20	0.92 (0.84-1.01)	8.58×10-2
	Weighted mode	20	0.93 (0.88-0.99)	2.91×10-2
CCR7 on naive CD4+ T cell	MR Egger	20	0.95 (0.86-1.05)	3.11×10-1
	Weighted median	20	0.95 (0.89-1.01)	9.45×10-2
	Inverse variance weighted	20	0.94 (0.89-1.00)	4.00×10-2
	Simple mode	20	0.96 (0.86-1.06)	4.32×10-1
	Weighted mode	20	0.94 (0.89-1.00)	6.68×10-2
CD45 on HLA DR+ CD8+ T cell	MR Egger	20	0.93 (0.86-0.99)	3.82×10-2
	Weighted median	20	0.94 (0.89-1.00)	3.46×10-2
	Inverse variance weighted	20	0.95 (0.91-0.99)	1.44×10-2
	Simple mode	20	0.93 (0.84-1.02)	1.38×10-1
	Weighted mode	20	0.93 (0.88-0.98)	2.00×10-2
CD127 on CD8+ T cell	MR Egger	20	0.99 (0.93-1.06)	8.19×10-1
	Weighted median	20	0.95 (0.90-1.00)	5.58×10-2
	Inverse variance weighted	20	0.95 (0.92-0.99)	1.37×10-2
	Simple mode	20	0.92 (0.85-1.01)	8.56×10-2
	Weighted mode	20	0.96 (0.91-1.02)	2.15×10-1
CD127 on CD28+ CD45RA- CD8+ T cell	MR Egger	20	1.00 (0.93-1.07)	9.38×10-1
	Weighted median	20	0.97 (0.92-1.02)	2.66×10-1
	Inverse variance weighted	20	0.95 (0.91-0.99)	2.15×10-2
	Simple mode	20	0.94 (0.86-1.04)	2.40×10-1
	Weighted mode	20	0.97 (0.92-1.02)	2.40×10-1
CD127 on CD28+ CD45RA+ CD8+ T cell	MR Egger	20	0.99 (0.93-1.07)	9.83×10-1
	Weighted median	20	0.95 (0.90-1.01)	8.96×10-2
	Inverse variance weighted	20	0.96 (0.92-1.00)	4.94×10-2
	Simple mode	20	0.92 (0.83-1.02)	1.52×10-1
	Weighted mode	20	0.95 (0.89-1.01)	1.29×10-1
CD25 on CD45RA+ CD4 not regulatory T cell	MR Egger	20	0.92 (0.87-0.98)	2.39×10-2
	Weighted median	20	0.95 (0.90-1.01)	8.40×10-2
	Inverse variance weighted	20	0.96 (0.93-1.00)	4.15×10-2
	Simple mode	20	0.94 (0.86-1.03)	1.97×10-1
	Weighted mode	20	0.94 (0.89-0.99)	3.10×10-2
CD25 on CD28+ CD4+ T cell	MR Egger	20	1.04 (0.85-1.28)	7.06×10-1
	Weighted median	20	1.08 (0.96-1.22)	1.77×10-1
	Inverse variance weighted	20	1.09 (1.00-1.19)	4.72×10-2
	Simple mode	20	1.12 (0.96-1.31)	2.08×10-1
	Weighted mode	20	1.09 (0.96-1.23)	2.36×10-1
FSC-A on HLA DR+ CD8+ T cell	MR Egger	20	0.94 (0.88-1.00)	8.08×10-2
	Weighted median	20	0.94 (0.88-1.00)	5.08×10-2
	Inverse variance weighted	20	0.96 (0.92-1.00)	3.11×10-2
	Simple mode	20	0.92 (0.84-1.01)	1.02×10-1
	Weighted mode	20	0.95 (0.89-1.01)	1.08×10-1
CCR2 on CD14+ CD16- monocyte	MR Egger	20	0.92 (0.86-0.98)	1.82×10-2
	Weighted median	20	0.95 (0.90-1.00)	4.81×10-2
	Inverse variance weighted	20	0.96 (0.92-0.99)	2.18×10-2
	Simple mode	20	1.03 (0.94-1.13)	5.67×10-1
	Weighted mode	20	0.95 (0.90-1.00)	5.21×10-2
CD8 on Natural Killer T	MR Egger	20	1.01 (0.95-1.08)	6.89×10-1
	Weighted median	20	1.05 (0.99-1.11)	7.60×10-2
	Inverse variance weighted	20	1.05 (1.01-1.09)	1.88×10-2
	Simple mode	20	1.09 (0.99-1.19)	8.47×10-2
	Weighted mode	20	1.04 (0.99-1.10)	1.51×10-1
SSC-A on HLA DR+ CD4+ T cell	MR Egger	20	0.94 (0.88-1.01)	9.36×10-2
	Weighted median	20	0.95 (0.90-1.01)	7.80×10-2
	Inverse variance weighted	20	0.96 (0.92-1.00)	3.81×10-2
	Simple mode	20	0.94 (0.87-1.03)	1.91×10-1
	Weighted mode	20	0.95 (0.90-1.00)	5.87×10-2
HLA DR on HLA DR+ Natural Killer	MR Egger	20	0.96 (0.90-1.03)	3.17×10-1
	Weighted median	20	0.94 (0.88-0.99)	3.02×10-2
	Inverse variance weighted	20	0.94 (0.90-0.98)	3.40×10-3
	Simple mode	20	0.94 (0.86-1.02)	1.69×10-1
	Weighted mode	20	0.95 (0.90-1.01)	9.15×10-2
CD8 on CD39+ CD8+ T cell	MR Egger	20	0.91 (0.84-0.98)	2.04×10-2
	Weighted median	20	0.96 (0.90-1.03)	2.81×10-1
	Inverse variance weighted	20	0.93 (0.89-0.97)	1.34×10-3
	Simple mode	20	0.94 (0.83-1.06)	3.31×10-1
	Weighted mode	20	0.95 (0.88-1.03)	2.10×10-1
