# Supplementary material for: Interaction of immune cells with renal cancer development: Mendelian randomization (MR) study
Source: BMC Cancer. 2024 Apr 9;24:439. doi: 10.1186/s12885-024-12196-8 (PMC11005164; doi:10.1186/s12885-024-12196-8)
Supplement: Supplementary file 9 — Supplementary Material 9. [file 12885_2024_12196_MOESM9_ESM.xlsx]

## Sheet: Sheet1
Supplementary Table 8. The IVs of RCC.
Outcome	SNP	other_allele	effect_allele	H.pval	ple.pval
Plasma Blast-Plasma Cell %B cell	rs10833641	A	C	0.35	0.32
	rs114822306	A	G
	rs11548393	T	C
	rs116779755	C	G
	rs12302621	G	A
	rs12337878	A	G
	rs131822	G	A
	rs138641655	T	G
	rs242012	A	G
	rs45612436	C	G
	rs59410819	T	G
	rs60112148	G	A
	rs61250449	C	T
	rs61863785	G	A
	rs73037382	G	A
	rs77773048	A	G
	rs78577403	G	T
	rs80214846	G	C
	rs8097036	T	G
	rs882542	T	C
B cell Absolute Count	rs10833641	A	C	0.37	0.15
	rs114822306	A	G
	rs11548393	T	C
	rs116779755	C	G
	rs12302621	G	A
	rs12337878	A	G
	rs131822	G	A
	rs138641655	T	G
	rs242012	A	G
	rs45612436	C	G
	rs59410819	T	G
	rs60112148	G	A
	rs61250449	C	T
	rs61863785	G	A
	rs73037382	G	A
	rs77773048	A	G
	rs78577403	G	T
	rs80214846	G	C
	rs8097036	T	G
	rs882542	T	C
CD20 on transitional B cell	rs10833641	A	C	0.39	0.23
	rs114822306	A	G
	rs11548393	T	C
	rs116779755	C	G
	rs12302621	G	A
	rs12337878	A	G
	rs131822	G	A
	rs138641655	T	G
	rs242012	A	G
	rs45612436	C	G
	rs59410819	T	G
	rs60112148	G	A
	rs61250449	C	T
	rs61863785	G	A
	rs73037382	G	A
	rs77773048	A	G
	rs78577403	G	T
	rs80214846	G	C
	rs8097036	T	G
	rs882542	T	C
CD8+ T cell Absolute Count	rs10833641	A	C	0.57	0.38
	rs114822306	A	G
	rs11548393	T	C
	rs116779755	C	G
	rs12302621	G	A
	rs12337878	A	G
	rs131822	G	A
	rs138641655	T	G
	rs242012	A	G
	rs45612436	C	G
	rs59410819	T	G
	rs60112148	G	A
	rs61250449	C	T
	rs61863785	G	A
	rs73037382	G	A
	rs77773048	A	G
	rs78577403	G	T
	rs80214846	G	C
	rs8097036	T	G
	rs882542	T	C	0.36	0.07
HVEM on Effector Memory CD8+ T cell	rs10833641	A	C
	rs114822306	A	G
	rs11548393	T	C
	rs116779755	C	G
	rs12302621	G	A
	rs12337878	A	G
	rs131822	G	A
	rs138641655	T	G
	rs242012	A	G
	rs45612436	C	G
	rs59410819	T	G
	rs60112148	G	A
	rs61250449	C	T
	rs61863785	G	A
	rs73037382	G	A
	rs77773048	A	G
	rs78577403	G	T
	rs80214846	G	C
	rs8097036	T	G
	rs882542	T	C
Plasmacytoid Dendritic Cell %Dendritic Cell	rs10833641	A	C	0.73	0.07
	rs114822306	A	G
	rs11548393	T	C
	rs116779755	C	G
	rs12302621	G	A
	rs12337878	A	G
	rs131822	G	A
	rs138641655	T	G
	rs242012	A	G
	rs45612436	C	G
	rs59410819	T	G
	rs60112148	G	A
	rs61250449	C	T
	rs61863785	G	A
	rs73037382	G	A
	rs77773048	A	G
	rs78577403	G	T
	rs80214846	G	C
	rs8097036	T	G
	rs882542	T	C
